# Supplementary material for: Structure-function analysis of time-resolved immunological phases in metabolic dysfunction-associated fatty liver disease (MASH) comparing the NIF mouse model to human MASH
Source: Sci Rep. 2024 Oct 3;14:23014. doi: 10.1038/s41598-024-73150-z (PMC11452201; doi:10.1038/s41598-024-73150-z)
Supplement: Supplementary file 4 — Supplementary Material 4 [file 41598_2024_73150_MOESM4_ESM.xls]

## Sheet: Table S1a
Table S1a: DEGs between control mice week 3 vs. week 6, after filtering for adjusted p-value < 0.05 and log2 fold change > 1.
EnsemblID	GeneName	baseMean	log2FoldChange	lfcSE	stat	pvalue	padj	regulation
ENSMUSG00000025930	Msc	13.7526	-1.60832	0.48608	-3.30875	0.000937149	0.010917	Downregulated
ENSMUSG00000104149		5.78264	4.59767	1.35095	3.40328	0.000665827	0.0084516	Upregulated
ENSMUSG00000067780	Pi15	17.9455	-2.38133	0.629712	-3.78162	0.000155809	0.00259617	Downregulated
ENSMUSG00000041859	Mcm3	219.917	-1.78912	0.414483	-4.31651	1.58515e-05	0.000378047	Downregulated
ENSMUSG00000026064	Ptp4a1	21.0134	-1.62494	0.506055	-3.21099	0.00132279	0.0142862	Downregulated
ENSMUSG00000100237		5.19384	-2.34255	0.815328	-2.87314	0.0040642	0.0330687	Downregulated
ENSMUSG00000070960	Gm19680	58.0134	1.7252	0.435524	3.96121	7.45698e-05	0.00141481	Upregulated
ENSMUSG00000026117	Zap70	95.2647	2.85193	0.41198	6.92249	4.43768e-12	6.51371e-10	Upregulated
ENSMUSG00000026072	Il1r1	960.519	-1.13742	0.27471	-4.14044	3.46642e-05	0.000740031	Downregulated
ENSMUSG00000008136	Fhl2	30.0673	-1.88598	0.582058	-3.2402	0.00119448	0.0132459	Downregulated
ENSMUSG00000066877	Nck2	72.3477	-1.07462	0.298703	-3.59763	0.000321131	0.00466275	Downregulated
ENSMUSG00000026043	Col3a1	1581.06	-1.61314	0.251637	-6.41057	1.44974e-10	1.43605e-08	Downregulated
ENSMUSG00000026042	Col5a2	164.398	-1.73018	0.36194	-4.7803	1.75033e-06	5.65216e-05	Downregulated
ENSMUSG00000026039	Sgo2a	11.381	-3.8508	1.19845	-3.21316	0.00131285	0.0142264	Downregulated
ENSMUSG00000063558	Aox1	734.002	1.727	0.262673	6.57471	4.87472e-11	5.3909e-09	Upregulated
ENSMUSG00000079550	Mpp4	28.594	1.58348	0.436511	3.62758	0.000286089	0.00424558	Upregulated
ENSMUSG00000026782	Abi2	94.4595	-1.22496	0.226971	-5.397	6.77661e-08	3.2759e-06	Downregulated
ENSMUSG00000087213	2810408I11Rik	12.3621	-3.37073	1.01928	-3.30696	0.000943156	0.0109713	Downregulated
ENSMUSG00000100774		7.94378	2.79868	0.806472	3.47028	0.000519922	0.00691748	Upregulated
ENSMUSG00000025946	Pth2r	8.6637	-3.55493	1.01414	-3.50536	0.000455994	0.00624469	Downregulated
ENSMUSG00000026196	Bard1	16.2886	-2.6866	0.766697	-3.50413	0.000458104	0.00626295	Downregulated
ENSMUSG00000039323	Igfbp2	5539.61	-2.75205	0.750542	-3.66675	0.000245655	0.00374183	Downregulated
ENSMUSG00000067158	Col4a4	23.8886	-1.28305	0.413841	-3.10035	0.0019329	0.0190296	Downregulated
ENSMUSG00000079465	Col4a3	33.2697	-3.05875	0.439792	-6.95498	3.52603e-12	5.37088e-10	Downregulated
ENSMUSG00000089943	Ugt1a5	153.897	3.41166	0.896538	3.80538	0.000141589	0.00241149	Upregulated
ENSMUSG00000067071	Hes6	411.946	1.50322	0.288722	5.20647	1.92469e-07	8.4446e-06	Upregulated
ENSMUSG00000026274	Pask	29.7505	-1.55671	0.507874	-3.06514	0.00217566	0.0209221	Downregulated
ENSMUSG00000037035	Inhbb	55.0047	-2.21576	0.689889	-3.21177	0.00131922	0.0142687	Downregulated
ENSMUSG00000026390	Marco	600.204	-1.93085	0.488855	-3.94974	7.82376e-05	0.00147401	Downregulated
ENSMUSG00000036086	Zranb3	64.0782	-1.2275	0.290909	-4.21951	2.44833e-05	0.0005445	Downregulated
ENSMUSG00000026355	Mcm6	466.206	-2.98662	0.385541	-7.74657	9.4409e-15	2.47897e-12	Downregulated
ENSMUSG00000026442	Nfasc	47.5885	1.77551	0.550765	3.22371	0.0012654	0.0138141	Upregulated
ENSMUSG00000020423	Btg2	520.261	-1.06081	0.341366	-3.10756	0.0018864	0.0187203	Downregulated
ENSMUSG00000026429	Ube2t	13.7935	-4.58098	1.06322	-4.30859	1.64296e-05	0.000389609	Downregulated
ENSMUSG00000041782	Lad1	68.2033	3.51535	0.36604	9.60373	7.71034e-22	5.18713e-19	Upregulated
ENSMUSG00000041498	Kif14	17.1666	-5.05473	1.13044	-4.47148	7.76815e-06	0.000203611	Downregulated
ENSMUSG00000097113	Gm19705	34.8015	-1.99379	0.567968	-3.5104	0.000447434	0.00613266	Downregulated
ENSMUSG00000033952	Aspm	52.7145	-5.20106	0.781594	-6.65442	2.84417e-11	3.37662e-09	Downregulated
ENSMUSG00000066842	Hmcn1	60.01	-1.73965	0.369432	-4.709	2.48934e-06	7.52674e-05	Downregulated
ENSMUSG00000097426		139.952	2.60811	0.476506	5.47341	4.41468e-08	2.26284e-06	Upregulated
ENSMUSG00000102095		232.068	2.99382	0.511754	5.85012	4.91232e-09	3.3466e-07	Upregulated
ENSMUSG00000032649	Colgalt2	31.268	-1.26162	0.402843	-3.1318	0.00173741	0.0176318	Downregulated
ENSMUSG00000026478	Lamc1	471.221	-1.56867	0.24925	-6.29356	3.10275e-10	2.86269e-08	Downregulated
ENSMUSG00000042684	Npl	99.2564	-1.0631	0.261292	-4.06861	4.72946e-05	0.000971526	Downregulated
ENSMUSG00000060519	Tor3a	98.57	1.01796	0.30866	3.29801	0.000973728	0.011254	Upregulated
ENSMUSG00000041406	BC055324	20.3505	-2.8282	0.521151	-5.42684	5.7361e-08	2.85589e-06	Downregulated
ENSMUSG00000026566	Mpzl1	212.342	-1.07563	0.266516	-4.03589	5.43966e-05	0.00108431	Downregulated
ENSMUSG00000040612	Ildr2	126.424	3.90604	0.412946	9.45895	3.11039e-21	1.93155e-18	Upregulated
ENSMUSG00000026688	Mgst3	499.706	1.23867	0.199661	6.20389	5.50852e-10	4.65658e-08	Upregulated
ENSMUSG00000026683	Nuf2	47.1953	-5.96449	1.01213	-5.89298	3.79295e-09	2.68601e-07	Downregulated
ENSMUSG00000038530	Rgs4	125.681	-1.62328	0.212531	-7.63786	2.20858e-14	5.32234e-12	Downregulated
ENSMUSG00000038370	Pcp4l1	1440.34	-1.78088	0.612771	-2.90627	0.00365763	0.0306467	Downregulated
ENSMUSG00000038179	Slamf7	10.6419	-1.91621	0.657321	-2.91519	0.00355475	0.0300026	Downregulated
ENSMUSG00000026532	Spta1	5.06722	-4.57834	1.46904	-3.11655	0.00182978	0.018316	Downregulated
ENSMUSG00000050069	Grem2	188.86	-2.88842	0.393645	-7.33762	2.17425e-13	4.17922e-11	Downregulated
ENSMUSG00000039748	Exo1	15.4402	-3.04021	0.749273	-4.05755	4.95911e-05	0.0010059	Downregulated
ENSMUSG00000010609	Psen2	2543.89	2.02936	0.275803	7.35799	1.86698e-13	3.63185e-11	Upregulated
ENSMUSG00000058729	Lin9	45.6294	-1.35894	0.426925	-3.18308	0.00145715	0.0154221	Downregulated
ENSMUSG00000022995	Enah	32.6521	-1.65336	0.395963	-4.17555	2.97273e-05	0.00064687	Downregulated
ENSMUSG00000038576	Susd4	33.2338	-2.82429	0.487762	-5.7903	7.02602e-09	4.57864e-07	Downregulated
ENSMUSG00000026621	Mtarc1	4101.6	1.03205	0.142821	7.22614	4.96927e-13	9.01504e-11	Upregulated
ENSMUSG00000026614	Slc30a10	913.351	1.31444	0.315275	4.16919	3.05684e-05	0.000663383	Upregulated
ENSMUSG00000026605	Cenpf	63.7427	-5.26254	0.729422	-7.21467	5.40639e-13	9.69907e-11	Downregulated
ENSMUSG00000062510	Nsl1	26.4002	-3.85186	0.812331	-4.74174	2.11891e-06	6.65601e-05	Downregulated
ENSMUSG00000037474	Dtl	34.0569	-3.85858	0.815613	-4.7309	2.2353e-06	6.98089e-05	Downregulated
ENSMUSG00000026622	Nek2	129.883	-3.36503	0.580396	-5.79782	6.71811e-09	4.40937e-07	Downregulated
ENSMUSG00000049353	Rd3	13.0656	1.9055	0.641864	2.9687	0.00299062	0.0263231	Upregulated
ENSMUSG00000009633	G0s2	489.497	1.83334	0.411201	4.4585	8.25344e-06	0.000214395	Upregulated
ENSMUSG00000026616	Cr2	30.4426	-2.33697	0.78891	-2.96228	0.00305374	0.026782	Downregulated
ENSMUSG00000039145	Camk1d	1482.17	1.02095	0.247881	4.11871	3.80996e-05	0.000802029	Upregulated
ENSMUSG00000026773	Pfkfb3	193.888	-1.67564	0.332744	-5.03583	4.75787e-07	1.83343e-05	Downregulated
ENSMUSG00000026779	Mastl	26.9197	-1.65781	0.48437	-3.42261	0.000620234	0.00796176	Downregulated
ENSMUSG00000026981	Il1rn	99.6673	-2.1583	0.570051	-3.78615	0.000152997	0.00256641	Downregulated
ENSMUSG00000004113	Cacna1b	16.8516	-8.07719	1.46647	-5.5079	3.63146e-08	1.90369e-06	Downregulated
ENSMUSG00000026956	Uap1l1	92.2959	-1.64303	0.269073	-6.10627	1.01985e-09	8.35861e-08	Downregulated
ENSMUSG00000026955	Sapcd2	11.0343	-4.48105	1.39032	-3.22304	0.00126836	0.0138371	Downregulated
ENSMUSG00000026944	Abca2	656.583	1.24924	0.250494	4.98712	6.12855e-07	2.27999e-05	Upregulated
ENSMUSG00000047617	Paxx	238.706	1.22413	0.321854	3.80335	0.000142751	0.00242873	Upregulated
ENSMUSG00000015090	Ptgds	14.9283	3.58193	0.939675	3.81189	0.000137911	0.0023588	Upregulated
ENSMUSG00000026837	Col5a1	299.715	-1.23562	0.218565	-5.65331	1.57383e-08	9.34232e-07	Downregulated
ENSMUSG00000035829	Ppp1r26	6.25367	-2.96344	1.05336	-2.81332	0.00490328	0.0382456	Downregulated
ENSMUSG00000039648	Kyat1	2009.64	1.74583	0.272097	6.4162	1.39719e-10	1.39253e-08	Upregulated
ENSMUSG00000038740	Mvb12b	49.8164	-1.12397	0.302514	-3.71544	0.00020285	0.00322681	Downregulated
ENSMUSG00000038718	Pbx3	40.3579	-1.40541	0.381536	-3.68357	0.000229992	0.00356378	Downregulated
ENSMUSG00000083240		46.7947	1.19593	0.340588	3.51136	0.000445825	0.0061158	Upregulated
ENSMUSG00000026950	Neb	165.167	2.0418	0.366806	5.56645	2.59988e-08	1.42781e-06	Upregulated
ENSMUSG00000086447		24.0292	3.15252	0.902647	3.49253	0.000478466	0.00648097	Upregulated
ENSMUSG00000061171	Slc38a11	12.0184	-2.96145	0.654256	-4.52644	5.99862e-06	0.000163604	Downregulated
ENSMUSG00000034780	B3galt1	457.393	-1.29538	0.31447	-4.11924	3.80132e-05	0.000801254	Downregulated
ENSMUSG00000005233	Spc25	116.844	-2.71651	0.365503	-7.43224	1.0677e-13	2.18217e-11	Downregulated
ENSMUSG00000075271	Ttc30a1	28.8025	-1.13368	0.35583	-3.186	0.00144254	0.0153434	Downregulated
ENSMUSG00000059173	Pde1a	29.2	-1.27124	0.364368	-3.48889	0.000485038	0.0065535	Downregulated
ENSMUSG00000027073	Prg2	91.3235	-6.14687	1.81993	-3.37752	0.000731428	0.00908434	Downregulated
ENSMUSG00000102091	Or5m9	70.5326	1.56727	0.510434	3.07046	0.00213726	0.0205896	Upregulated
ENSMUSG00000032724	Abtb2	350.593	1.06814	0.318816	3.35032	0.000807184	0.00980647	Upregulated
ENSMUSG00000068686	Cd59b	19.2663	1.61089	0.462803	3.48073	0.000500054	0.00670587	Upregulated
ENSMUSG00000027115	Kif18a	18.702	-2.30193	0.632392	-3.64003	0.000272601	0.00410198	Downregulated
ENSMUSG00000027160	Ccdc34	49.8369	-1.6955	0.501561	-3.38046	0.000723656	0.00901554	Downregulated
ENSMUSG00000044042	Fmn1	105.056	1.81611	0.492947	3.68418	0.000229436	0.00356366	Upregulated
ENSMUSG00000041219	Arhgap11a	96.2781	-2.62871	0.586087	-4.48519	7.28487e-06	0.000193775	Downregulated
ENSMUSG00000040084	Bub1b	64.2851	-4.33451	0.662356	-6.54409	5.98588e-11	6.4432e-09	Downregulated
ENSMUSG00000027326	Knl1	25.8188	-2.54213	0.755585	-3.36445	0.000766967	0.00943861	Downregulated
ENSMUSG00000027323	Rad51	41.4598	-2.98127	0.567678	-5.25168	1.50715e-07	6.81636e-06	Downregulated
ENSMUSG00000072980	Oip5	12.5593	-4.70188	1.13277	-4.15078	3.31346e-05	0.000712372	Downregulated
ENSMUSG00000027306	Nusap1	58.4714	-2.54351	0.483862	-5.25669	1.46668e-07	6.67072e-06	Downregulated
ENSMUSG00000027298	Tyro3	18.9588	-1.34181	0.437926	-3.06401	0.00218395	0.0209893	Downregulated
ENSMUSG00000060227	Golm2	85.3365	-2.87025	0.284012	-10.1061	5.19262e-24	3.99239e-21	Downregulated
ENSMUSG00000027204	Fbn1	137.039	-1.63151	0.282507	-5.77512	7.68975e-09	4.90746e-07	Downregulated
ENSMUSG00000035109	Shc4	8.14919	-2.18458	0.755478	-2.89165	0.00383223	0.0316174	Downregulated
ENSMUSG00000091337	Eid1	247.138	-1.06108	0.155561	-6.82099	9.04158e-12	1.22677e-09	Downregulated
ENSMUSG00000034906	Ncaph	53.648	-2.97277	0.529077	-5.61878	1.92309e-08	1.11291e-06	Downregulated
ENSMUSG00000046338	Gpat2	29.1291	1.23911	0.360531	3.43691	0.000588397	0.00762749	Upregulated
ENSMUSG00000027376	Prom2	174.336	1.3399	0.484656	2.76465	0.00569835	0.04273	Upregulated
ENSMUSG00000027379	Bub1	39.3507	-5.17515	0.906336	-5.70997	1.12999e-08	6.99037e-07	Downregulated
ENSMUSG00000087528		12.9365	-1.87112	0.598058	-3.12866	0.00175608	0.0177601	Downregulated
ENSMUSG00000048327	Ckap2l	64.9603	-5.18876	0.784728	-6.61218	3.78701e-11	4.3675e-09	Downregulated
ENSMUSG00000027399	Il1a	83.9463	-1.21278	0.346842	-3.49664	0.000471159	0.00640436	Downregulated
ENSMUSG00000037902	Sirpa	1131.28	-1.5371	0.315214	-4.87636	1.08059e-06	3.69646e-05	Downregulated
ENSMUSG00000027330	Cdc25b	46.8305	-1.41307	0.517192	-2.73219	0.00629151	0.046174	Downregulated
ENSMUSG00000043110	Lrrn4	12.0703	2.32779	0.731188	3.18357	0.00145471	0.0154182	Upregulated
ENSMUSG00000027356	Fermt1	36.7264	1.2644	0.377852	3.34628	0.000819031	0.00989086	Upregulated
ENSMUSG00000027435	Cd93	158.863	-1.09899	0.352232	-3.12006	0.00180816	0.0181332	Downregulated
ENSMUSG00000033059	Pygb	142.032	-1.37807	0.271961	-5.06717	4.03768e-07	1.59395e-05	Downregulated
ENSMUSG00000027454	Gins1	56.4432	-1.09027	0.367798	-2.96431	0.00303361	0.0266344	Downregulated
ENSMUSG00000074682	Zcchc3	12.8629	-1.64622	0.573597	-2.87	0.00410471	0.0332704	Downregulated
ENSMUSG00000074680	Defb26	12.5617	1.72639	0.620475	2.78237	0.00539637	0.0411767	Upregulated
ENSMUSG00000042745	Id1	147.177	1.52508	0.412333	3.69866	0.000216745	0.00340643	Upregulated
ENSMUSG00000027469	Tpx2	112.273	-5.78093	0.740175	-7.81023	5.7085e-15	1.56219e-12	Downregulated
ENSMUSG00000027490	E2f1	65.054	-1.99326	0.483829	-4.11977	3.79258e-05	0.000800823	Downregulated
ENSMUSG00000059842	Zfp341	34.2652	1.10953	0.330177	3.3604	0.000778308	0.00954181	Upregulated
ENSMUSG00000027605	Acss2	1651.37	2.43067	0.727076	3.34308	0.000828551	0.00993154	Upregulated
ENSMUSG00000082321		9.78447	2.04299	0.685905	2.97853	0.00289636	0.0258654	Upregulated
ENSMUSG00000082163	Gm14276	9.75966	-2.47	0.738476	-3.34472	0.000823654	0.00991412	Downregulated
ENSMUSG00000027635	Dsn1	46.3904	-2.53737	0.36363	-6.9779	2.99621e-12	4.60731e-10	Downregulated
ENSMUSG00000027641	Rbl1	89.0045	-1.39496	0.347157	-4.01824	5.8634e-05	0.00115734	Downregulated
ENSMUSG00000037813	D630003M21Rik	78.2282	-2.54165	0.46762	-5.43528	5.47112e-08	2.76052e-06	Downregulated
ENSMUSG00000027654	Fam83d	27.3276	-6.8657	1.33322	-5.14971	2.6089e-07	1.09862e-05	Downregulated
ENSMUSG00000046840	Hnf4aos	45.5596	1.77	0.395272	4.47794	7.53683e-06	0.000198839	Upregulated
ENSMUSG00000017723	Wfdc2	114.733	2.54714	0.39666	6.42147	1.34966e-10	1.35351e-08	Upregulated
ENSMUSG00000001403	Ube2c	114.954	-5.69416	0.709339	-8.02741	9.95491e-16	3.091e-13	Downregulated
ENSMUSG00000017754	Pltp	304.614	1.9602	0.314474	6.23327	4.56801e-10	3.96533e-08	Upregulated
ENSMUSG00000017667	Zfp334	94.7962	-1.24912	0.297134	-4.2039	2.62356e-05	0.000580273	Downregulated
ENSMUSG00000018459	Slc13a3	1150.14	-1.01714	0.324481	-3.13469	0.00172038	0.017492	Downregulated
ENSMUSG00000085411		7.51057	-2.3631	0.666562	-3.5452	0.000392311	0.00548895	Downregulated
ENSMUSG00000027496	Aurka	114.676	-1.09737	0.385042	-2.85	0.00437195	0.0350494	Downregulated
ENSMUSG00000008999	Bmp7	36.8575	-1.05014	0.272282	-3.85682	0.000114873	0.0020337	Downregulated
ENSMUSG00000083111		29.6326	1.54966	0.525141	2.95095	0.00316797	0.0275001	Upregulated
ENSMUSG00000000305	Cdh4	32.2337	-2.21741	0.498378	-4.44926	8.61673e-06	0.000222601	Downregulated
ENSMUSG00000016356	Col20a1	238.956	1.07156	0.241938	4.42906	9.46467e-06	0.000241416	Upregulated
ENSMUSG00000031169	Porcn	80.7224	1.10141	0.299237	3.68074	0.000232561	0.00357954	Upregulated
ENSMUSG00000031170	Slc38a5	8.18878	-6.24475	1.32085	-4.72781	2.26956e-06	7.0533e-05	Downregulated
ENSMUSG00000054453	Sytl5	18.3791	3.56593	0.940885	3.78997	0.000150665	0.00253612	Upregulated
ENSMUSG00000008035	Mid1ip1	450.943	1.78161	0.491944	3.62158	0.000292811	0.00432151	Upregulated
ENSMUSG00000037341	Slc9a7	12.4043	-2.79657	0.630853	-4.43299	9.29342e-06	0.000238106	Downregulated
ENSMUSG00000001986	Gria3	62.1955	-1.78103	0.385497	-4.6201	3.83552e-06	0.000111382	Downregulated
ENSMUSG00000031112	Stk26	31.6708	-2.10473	0.370715	-5.6775	1.36679e-08	8.3276e-07	Downregulated
ENSMUSG00000055653	Gpc3	188.059	-4.70293	0.306231	-15.3575	3.15701e-53	1.27433e-49	Downregulated
ENSMUSG00000073176	Zfp449	17.5814	-1.25178	0.435698	-2.87304	0.00406548	0.0330687	Downregulated
ENSMUSG00000035967	Ints6l	151.938	-1.21852	0.19265	-6.32506	2.53138e-10	2.39016e-08	Downregulated
ENSMUSG00000084331	Gm8163	18.3762	3.74777	0.878735	4.26496	1.9994e-05	0.000457905	Upregulated
ENSMUSG00000059401	Mamld1	18.433	-1.35233	0.451536	-2.99495	0.00274492	0.0248567	Downregulated
ENSMUSG00000033361	Prrg3	16.0836	-1.82951	0.541146	-3.38081	0.000722719	0.00901082	Downregulated
ENSMUSG00000031398	Plxna3	66.052	-1.08395	0.36219	-2.99277	0.00276457	0.0249485	Downregulated
ENSMUSG00000031402	Mpp1	710.96	-1.55904	0.184506	-8.44981	2.91772e-17	1.09557e-14	Downregulated
ENSMUSG00000035232	Pdk3	22.9012	-1.88086	0.510934	-3.68122	0.000232121	0.00357616	Downregulated
ENSMUSG00000071723	Gspt2	26.6317	-1.94083	0.37828	-5.13067	2.88711e-07	1.20143e-05	Downregulated
ENSMUSG00000025656	Arhgef9	93.3944	-1.28226	0.297847	-4.3051	1.66913e-05	0.000395157	Downregulated
ENSMUSG00000046532	Ar	21.8693	2.46803	0.681247	3.62282	0.000291407	0.00431261	Upregulated
ENSMUSG00000031214	Ophn1	41.812	-1.1638	0.306062	-3.8025	0.000143244	0.00243455	Downregulated
ENSMUSG00000034311	Kif4	43.1738	-3.77594	0.65066	-5.80325	6.50419e-09	4.28639e-07	Downregulated
ENSMUSG00000051220	Ercc6l	23.5414	-3.43496	0.701609	-4.89583	9.78899e-07	3.40632e-05	Downregulated
ENSMUSG00000031239	Itm2a	52.3838	-3.39634	0.44172	-7.68891	1.48399e-14	3.74382e-12	Downregulated
ENSMUSG00000093916		69.1356	2.33553	0.509235	4.58635	4.51062e-06	0.000127545	Upregulated
ENSMUSG00000031262	Cenpi	19.8388	-4.57374	0.947326	-4.82805	1.37873e-06	4.56169e-05	Downregulated
ENSMUSG00000049804	Armcx4	111.256	-1.57351	0.366637	-4.29173	1.7729e-05	0.000414258	Downregulated
ENSMUSG00000049047	Armcx3	128.62	-1.35675	0.251162	-5.4019	6.59387e-08	3.20676e-06	Downregulated
ENSMUSG00000072964	Bhlhb9	150.41	-2.1864	0.233737	-9.35411	8.43057e-21	4.86143e-18	Downregulated
ENSMUSG00000048040	Arxes2	7.06547	-3.18384	0.954246	-3.3365	0.000848411	0.010117	Downregulated
ENSMUSG00000047844	Bex4	21.8916	-2.40008	0.512916	-4.67928	2.8789e-06	8.592e-05	Downregulated
ENSMUSG00000050071	Bex1	8.36421	-2.6948	0.868946	-3.10123	0.0019272	0.018985	Downregulated
ENSMUSG00000042712	Tceal9	390.951	-1.15921	0.200204	-5.79014	7.03272e-09	4.57864e-07	Downregulated
ENSMUSG00000046432	Bex3	65.9766	-2.14347	0.412617	-5.19482	2.04922e-07	8.87042e-06	Downregulated
ENSMUSG00000049536	Tceal1	21.8293	-1.22697	0.40207	-3.05164	0.00227594	0.0216288	Downregulated
ENSMUSG00000031271	Serpina7	947.638	-1.75941	0.328424	-5.35714	8.455e-08	4.01513e-06	Downregulated
ENSMUSG00000042498	Radx	24.1309	-1.30555	0.405345	-3.22083	0.00127821	0.0139258	Downregulated
ENSMUSG00000031434	Morc4	65.8408	-1.66148	0.306182	-5.42645	5.74857e-08	2.85589e-06	Downregulated
ENSMUSG00000031274	Col4a5	121.699	-1.53352	0.227079	-6.75328	1.44541e-11	1.88206e-09	Downregulated
ENSMUSG00000067276	Capn6	35.0305	-1.61733	0.422117	-3.83148	0.000127372	0.00219952	Downregulated
ENSMUSG00000025270	Alas2	179.497	-1.39613	0.323953	-4.30968	1.63492e-05	0.00038877	Downregulated
ENSMUSG00000025265	Fgd1	31.4924	-1.17885	0.366371	-3.21763	0.00129254	0.014044	Downregulated
ENSMUSG00000000037	Scml2	5.82851	-3.90601	1.22825	-3.18014	0.00147204	0.0155445	Downregulated
ENSMUSG00000031360	Ctps2	277.045	-1.15705	0.147192	-7.86083	3.81595e-15	1.08092e-12	Downregulated
ENSMUSG00000040808	S100g	14.8428	-3.18905	0.652503	-4.88741	1.02173e-06	3.52498e-05	Downregulated
ENSMUSG00000015401	Cltrn	6.3473	-3.06664	0.840098	-3.65033	0.000261901	0.00395201	Downregulated
ENSMUSG00000031381	Piga	210.078	-1.17763	0.358704	-3.28302	0.001027	0.0117187	Downregulated
ENSMUSG00000047757	Fancb	28.1586	-1.69092	0.505348	-3.34605	0.000819705	0.0098916	Downregulated
ENSMUSG00000031342	Gpm6b	32.4028	-1.50777	0.383208	-3.93459	8.33373e-05	0.00154485	Downregulated
ENSMUSG00000069114	Zbtb10	62.3699	-1.07887	0.347775	-3.10221	0.00192081	0.0189483	Downregulated
ENSMUSG00000062515	Fabp4	231.595	-1.27854	0.312924	-4.08576	4.39319e-05	0.000909391	Downregulated
ENSMUSG00000027556	Car1	60.089	1.78124	0.327077	5.44595	5.15305e-08	2.61639e-06	Upregulated
ENSMUSG00000027559	Car3	11648.1	2.26261	0.259561	8.71707	2.85483e-18	1.31698e-15	Upregulated
ENSMUSG00000027562	Car2	306.643	-1.62249	0.229011	-7.08479	1.39252e-12	2.39188e-10	Downregulated
ENSMUSG00000039519	Cyp7b1	220.289	1.78659	0.163596	10.9207	9.17731e-28	9.87846e-25	Upregulated
ENSMUSG00000027699	Ect2	93.1882	-2.28151	0.594097	-3.84031	0.00012288	0.00214721	Downregulated
ENSMUSG00000105419		9.95991	2.16666	0.743778	2.91305	0.00357923	0.0301707	Upregulated
ENSMUSG00000027715	Ccna2	117.992	-4.51354	0.635367	-7.10384	1.21341e-12	2.10663e-10	Downregulated
ENSMUSG00000051444	Bbs12	16.8895	-1.35531	0.45214	-2.99754	0.00272171	0.0247158	Downregulated
ENSMUSG00000025758	Plk4	55.0001	-2.36539	0.546211	-4.33054	1.48743e-05	0.000357915	Downregulated
ENSMUSG00000105260		7.1058	4.1516	1.39337	2.97954	0.00288686	0.0258091	Upregulated
ENSMUSG00000027750	Postn	1303.54	-2.15873	0.339178	-6.36458	1.9582e-10	1.91619e-08	Downregulated
ENSMUSG00000036381	P2ry14	57.5013	-1.82431	0.374832	-4.86702	1.13292e-06	3.85911e-05	Downregulated
ENSMUSG00000027762	Sucnr1	80.2764	1.8241	0.386435	4.72032	2.3547e-06	7.22794e-05	Upregulated
ENSMUSG00000027820	Mme	247.753	2.54866	0.360557	7.06867	1.56428e-12	2.65861e-10	Upregulated
ENSMUSG00000034349	Smc4	244.168	-1.54184	0.396783	-3.88586	0.00010197	0.00184368	Downregulated
ENSMUSG00000034317	Trim59	32.7181	-3.83561	0.750836	-5.10846	3.24798e-07	1.32095e-05	Downregulated
ENSMUSG00000027811	4930579G24Rik	21.5494	-1.43654	0.456607	-3.14613	0.00165447	0.0169861	Downregulated
ENSMUSG00000041750	Cd1d2	47.2423	1.71606	0.333361	5.14777	2.63607e-07	1.1055e-05	Upregulated
ENSMUSG00000028076	Cd1d1	3025.22	1.45481	0.171263	8.49462	1.98587e-17	7.82045e-15	Upregulated
ENSMUSG00000004891	Nes	68.8288	-1.08297	0.33434	-3.23912	0.00119898	0.0132685	Downregulated
ENSMUSG00000028068	Iqgap3	49.3103	-4.7889	0.743991	-6.43676	1.22047e-10	1.2472e-08	Downregulated
ENSMUSG00000059743	Fdps	201.012	2.19216	0.807868	2.71351	0.00665745	0.0482673	Upregulated
ENSMUSG00000027952	Pmvk	1312.69	1.68194	0.605368	2.77837	0.00546319	0.0414125	Upregulated
ENSMUSG00000027947	Il6ra	1114.61	-1.35613	0.364239	-3.72318	0.000196726	0.00315425	Downregulated
ENSMUSG00000060671	Atp8b2	69.5501	-1.12348	0.289501	-3.88076	0.000104132	0.00187048	Downregulated
ENSMUSG00000041959	S100a10	958.694	2.34964	0.435261	5.39823	6.72997e-08	3.26313e-06	Upregulated
ENSMUSG00000068877	Selenbp2	2708.27	-1.49112	0.299783	-4.97402	6.55789e-07	2.40099e-05	Downregulated
ENSMUSG00000063730	Hsd3b2	1155.55	1.47337	0.328765	4.48152	7.41123e-06	0.000196489	Upregulated
ENSMUSG00000027871	Hsd3b1	273.775	-4.01614	0.526655	-7.62574	2.4264e-14	5.67777e-12	Downregulated
ENSMUSG00000051076	Vtcn1	20.3169	1.59258	0.590413	2.69739	0.00698847	0.0497513	Upregulated
ENSMUSG00000027845	Dclre1b	62.351	-1.08027	0.295831	-3.65167	0.000260544	0.00393588	Downregulated
ENSMUSG00000002233	Rhoc	264.65	-1.05231	0.278666	-3.77624	0.000159213	0.00265017	Downregulated
ENSMUSG00000062127	Cttnbp2nl	72.5491	-1.0768	0.327661	-3.28632	0.00101507	0.0116154	Downregulated
ENSMUSG00000068762	Gstm6	780.436	1.72831	0.287938	6.00236	1.94465e-09	1.4741e-07	Upregulated
ENSMUSG00000068744	Psrc1	13.0891	-3.62278	1.0084	-3.59262	0.000327367	0.00471935	Downregulated
ENSMUSG00000040412	Elapor1	102.966	-2.61944	0.436003	-6.00784	1.88009e-09	1.43188e-07	Downregulated
ENSMUSG00000027962	Vcam1	323.444	-1.75705	0.373473	-4.70461	2.5435e-06	7.67613e-05	Downregulated
ENSMUSG00000033502	Cdc14a	28.7613	-1.07665	0.344364	-3.12649	0.00176906	0.0178521	Downregulated
ENSMUSG00000104362		9.28912	2.87196	0.90192	3.18428	0.00145116	0.0154148	Upregulated
ENSMUSG00000032826	Ank2	31.7642	-1.01304	0.31035	-3.26417	0.00109785	0.0123353	Downregulated
ENSMUSG00000028024	Enpep	1013.31	1.36822	0.252951	5.40904	6.33631e-08	3.10018e-06	Upregulated
ENSMUSG00000105837	Gm35986	23.4042	4.08473	0.832115	4.90885	9.16114e-07	3.22257e-05	Upregulated
ENSMUSG00000027983	Cyp2u1	144.672	2.38892	0.498324	4.79391	1.63562e-06	5.31362e-05	Upregulated
ENSMUSG00000106069	Gm6135	188.874	4.8739	0.415323	11.7352	8.41278e-32	1.23484e-28	Upregulated
ENSMUSG00000045328	Cenpe	47.6642	-4.44084	0.796612	-5.57466	2.48013e-08	1.37609e-06	Downregulated
ENSMUSG00000028167	Bdh2	102.518	2.92668	0.434704	6.73257	1.66692e-11	2.10267e-09	Upregulated
ENSMUSG00000099146	0610031O16Rik	328.147	2.2632	0.198678	11.3913	4.62021e-30	5.32842e-27	Upregulated
ENSMUSG00000055301	Adh7	342.18	1.3814	0.209808	6.58411	4.57632e-11	5.09581e-09	Upregulated
ENSMUSG00000056025	Clca3a1	197.642	-1.24625	0.187265	-6.65504	2.83228e-11	3.37662e-09	Downregulated
ENSMUSG00000054942	Miga1	48.5423	-1.32801	0.282325	-4.70383	2.55329e-06	7.69131e-05	Downregulated
ENSMUSG00000040016	Ptger3	8.39767	-2.48607	0.880758	-2.82265	0.00476281	0.0375307	Downregulated
ENSMUSG00000106053	Gm20752	129.733	1.6407	0.416468	3.93955	8.16336e-05	0.0015185	Upregulated
ENSMUSG00000028175	Depdc1a	22.3672	-5.90815	1.25092	-4.72306	2.32323e-06	7.14493e-05	Downregulated
ENSMUSG00000003282	Plag1	5.02931	-2.59643	0.775135	-3.34965	0.000809141	0.00982285	Downregulated
ENSMUSG00000028212	Ccne2	43.3751	-1.77077	0.414276	-4.27438	1.91673e-05	0.000442739	Downregulated
ENSMUSG00000078773	Rad54b	40.0844	-1.16755	0.361494	-3.22978	0.00123886	0.0135519	Downregulated
ENSMUSG00000086103	Gm11832	29.947	-1.81313	0.506629	-3.57881	0.000345169	0.00493194	Downregulated
ENSMUSG00000049225	Pdp1	49.5641	-1.2256	0.353056	-3.4714	0.000517745	0.00689729	Downregulated
ENSMUSG00000028238	Atp6v0d2	267.374	-1.09463	0.262697	-4.16688	3.08793e-05	0.000668334	Downregulated
ENSMUSG00000045751	Mms22l	60.1218	-1.72041	0.459657	-3.74281	0.000181976	0.00295294	Downregulated
ENSMUSG00000028427	Aqp7	13.2714	-3.47165	0.753229	-4.60902	4.04571e-06	0.000116439	Downregulated
ENSMUSG00000061322	Dnai1	374.097	-2.42882	0.453441	-5.35641	8.48916e-08	4.01953e-06	Downregulated
ENSMUSG00000087054		26.8398	1.05598	0.380554	2.77483	0.00552301	0.0417679	Upregulated
ENSMUSG00000036078	Sigmar1	2068.35	1.01347	0.281698	3.59771	0.000321036	0.00466275	Upregulated
ENSMUSG00000036073	Galt	679.858	1.18292	0.258907	4.5689	4.90301e-06	0.00013649	Upregulated
ENSMUSG00000073888	Ccl27a	42.7346	1.17325	0.375545	3.12414	0.00178326	0.0179504	Upregulated
ENSMUSG00000082902		13.1818	1.67532	0.60699	2.76005	0.0057793	0.0431403	Upregulated
ENSMUSG00000035969	Rusc2	528.013	1.04253	0.354519	2.94068	0.00327493	0.0282011	Upregulated
ENSMUSG00000051517	Arhgef39	41.9453	-2.85422	0.742798	-3.84253	0.000121775	0.00213251	Downregulated
ENSMUSG00000028469	Npr2	181.309	1.79245	0.213347	8.40157	4.40546e-17	1.58068e-14	Upregulated
ENSMUSG00000035683	Melk	24.7043	-3.88841	0.745991	-5.21241	1.86407e-07	8.20087e-06	Downregulated
ENSMUSG00000048232	Fbxo10	34.1493	-1.28547	0.363587	-3.53552	0.000406969	0.00565484	Downregulated
ENSMUSG00000039813	Tbc1d2	29.0245	2.42027	0.514964	4.69989	2.60305e-06	7.82659e-05	Upregulated
ENSMUSG00000039809	Gabbr2	171.42	2.49673	0.314549	7.9375	2.06296e-15	6.16826e-13	Upregulated
ENSMUSG00000039693	Msantd3	25.0527	-2.69421	0.516838	-5.21286	1.85951e-07	8.20087e-06	Downregulated
ENSMUSG00000063446	Plppr1	86.6964	-2.55542	0.481034	-5.31234	1.08224e-07	5.00683e-06	Downregulated
ENSMUSG00000028312	Smc2	107.761	-1.60077	0.422853	-3.78564	0.000153316	0.00256788	Downregulated
ENSMUSG00000078688	Mup2	49.5515	1.92544	0.623368	3.08876	0.00200993	0.0196513	Upregulated
ENSMUSG00000082173		11.2496	2.46776	0.672669	3.66861	0.000243875	0.00371823	Upregulated
ENSMUSG00000078672	Mup20	202.42	4.41116	0.589921	7.47755	7.57217e-14	1.63014e-11	Upregulated
ENSMUSG00000066154	Mup3	4154.07	5.23133	0.656867	7.96407	1.66467e-15	5.07128e-13	Upregulated
ENSMUSG00000085404		103.494	2.45284	0.474613	5.16807	2.36521e-07	1.00496e-05	Upregulated
ENSMUSG00000066153	Mup21	15.9883	2.8647	0.705028	4.06324	4.83957e-05	0.000986612	Upregulated
ENSMUSG00000028358	Zfp618	66.9144	-2.90042	0.41419	-7.00262	2.51228e-12	3.97679e-10	Downregulated
ENSMUSG00000045672	Col27a1	351.991	1.20058	0.318212	3.77288	0.000161373	0.00268058	Upregulated
ENSMUSG00000028359	Orm3	244.387	4.91722	1.13874	4.31812	1.57363e-05	0.000376413	Upregulated
ENSMUSG00000028364	Tnc	42.3767	-1.02496	0.378288	-2.70948	0.00673898	0.0484882	Downregulated
ENSMUSG00000046341		20.0623	-3.33684	0.757784	-4.40342	1.06557e-05	0.000268404	Downregulated
ENSMUSG00000039270	Megf9	687.75	-1.59024	0.329973	-4.81931	1.44054e-06	4.75642e-05	Downregulated
ENSMUSG00000059049	Frem1	18.356	-1.77781	0.481232	-3.69429	0.000220503	0.00345418	Downregulated
ENSMUSG00000052407	Ccdc171	57.595	1.06773	0.337315	3.16538	0.0015488	0.0161439	Upregulated
ENSMUSG00000038070	Cntln	46.38	-1.62976	0.323753	-5.03396	4.80449e-07	1.8426e-05	Downregulated
ENSMUSG00000038007	Acer2	269.639	-1.4631	0.396091	-3.69385	0.000220886	0.00345418	Downregulated
ENSMUSG00000100863	Gm12669	41.1039	1.10505	0.346903	3.18549	0.0014451	0.0153605	Upregulated
ENSMUSG00000052520	Cyp2j5	6838.66	1.44589	0.228519	6.32721	2.49629e-10	2.37089e-08	Upregulated
ENSMUSG00000028550	Atg4c	231.033	-1.13101	0.236232	-4.78771	1.68696e-06	5.46941e-05	Downregulated
ENSMUSG00000069733	Ube2u	75.0449	1.37179	0.355572	3.85798	0.000114327	0.00202626	Upregulated
ENSMUSG00000057722	Lepr	584.126	-4.49969	0.800803	-5.61897	1.921e-08	1.11291e-06	Downregulated
ENSMUSG00000034785	Dio1	395.016	-1.41882	0.438987	-3.23204	0.0012291	0.0134817	Downregulated
ENSMUSG00000059027		116.6	1.32091	0.263514	5.01267	5.36789e-07	2.03451e-05	Upregulated
ENSMUSG00000028551	Cdkn2c	68.3698	-1.92148	0.466389	-4.11991	3.79022e-05	0.000800823	Downregulated
ENSMUSG00000028718	Stil	18.3471	-4.75789	1.13216	-4.20248	2.64005e-05	0.000582326	Downregulated
ENSMUSG00000028716	Pdzk1ip1	153.551	1.62181	0.47145	3.44004	0.000581637	0.00757793	Upregulated
ENSMUSG00000028712	Cyp4a31	286.554	-4.17697	0.540912	-7.72208	1.1445e-14	2.93319e-12	Downregulated
ENSMUSG00000028702	Rad54l	25.138	-2.03358	0.58334	-3.4861	0.000490118	0.00660555	Downregulated
ENSMUSG00000028680	Plk3	870.177	1.77951	0.46838	3.79928	0.000145117	0.00246328	Upregulated
ENSMUSG00000028678	Kif2c	53.1852	-4.85773	0.693008	-7.00963	2.38946e-12	3.81982e-10	Downregulated
ENSMUSG00000028542	Slc6a9	101.806	1.21291	0.3012	4.02691	5.6514e-05	0.00111823	Upregulated
ENSMUSG00000006395	Hyi	1129.2	1.08135	0.291476	3.70992	0.000207325	0.00328247	Upregulated
ENSMUSG00000006398	Cdc20	174.89	-5.87662	0.883019	-6.65515	2.8302e-11	3.37662e-09	Downregulated
ENSMUSG00000028655	Mfsd2a	635.692	3.8957	0.825572	4.71878	2.37258e-06	7.26901e-05	Upregulated
ENSMUSG00000032744	Heyl	64.5886	-1.7247	0.311761	-5.53214	3.1635e-08	1.7026e-06	Downregulated
ENSMUSG00000032643	Fhl3	18.0877	-1.60098	0.463573	-3.45357	0.000553221	0.00727775	Downregulated
ENSMUSG00000028873	Cdca8	59.8994	-2.8911	0.509452	-5.67491	1.38758e-08	8.42252e-07	Downregulated
ENSMUSG00000082062		30.8992	1.25223	0.430698	2.90745	0.00364391	0.030601	Upregulated
ENSMUSG00000042489	Clspn	32.6466	-3.93846	0.676853	-5.81878	5.92794e-09	3.97147e-07	Downregulated
ENSMUSG00000048485	Zbtb8b	4.81159	-3.97389	1.3911	-2.85665	0.00428136	0.0344086	Downregulated
ENSMUSG00000023232	Serinc2	205.259	1.15425	0.311342	3.70734	0.000209452	0.00331225	Upregulated
ENSMUSG00000028860	Sytl1	32.1906	1.93878	0.555628	3.48935	0.000484198	0.00654762	Upregulated
ENSMUSG00000028841	Cnksr1	20.1962	1.86652	0.566056	3.29741	0.000975807	0.0112699	Upregulated
ENSMUSG00000028838	Extl1	117.778	3.03709	0.414093	7.33431	2.22865e-13	4.23339e-11	Upregulated
ENSMUSG00000028832	Stmn1	146.029	-3.15285	0.497404	-6.3386	2.31868e-10	2.24176e-08	Downregulated
ENSMUSG00000078521	Aunip	14.3488	-3.63519	1.04117	-3.49145	0.000480407	0.0065018	Downregulated
ENSMUSG00000059713	Rcan3	74.0985	-1.35775	0.209986	-6.46593	1.00679e-10	1.04203e-08	Downregulated
ENSMUSG00000028671	Gale	581.785	1.16848	0.352395	3.31582	0.000913747	0.0106926	Upregulated
ENSMUSG00000007872	Id3	863.176	2.20762	0.321132	6.8745	6.22055e-12	8.73365e-10	Upregulated
ENSMUSG00000028755	Cda	171.588	1.29287	0.295701	4.37221	1.22996e-05	0.000304585	Upregulated
ENSMUSG00000060572	Mfap2	8.07409	-3.54819	1.03389	-3.43188	0.000599407	0.00774243	Downregulated
ENSMUSG00000006219	Fblim1	52.9129	-1.10932	0.293342	-3.78168	0.000155777	0.00259617	Downregulated
ENSMUSG00000058579	Cela2a	14.9825	-2.14478	0.571889	-3.75034	0.000176592	0.00288296	Downregulated
ENSMUSG00000029009	Mthfr	728.105	1.19956	0.324812	3.69308	0.000221553	0.00345958	Upregulated
ENSMUSG00000029003	Mad2l2	257.016	1.16483	0.347913	3.34805	0.000813826	0.00986518	Upregulated
ENSMUSG00000055401	Fbxo6	422.112	1.14171	0.311605	3.66397	0.000248335	0.00377909	Upregulated
ENSMUSG00000028957	Per3	398.084	-1.89879	0.38095	-4.98434	6.21725e-07	2.30238e-05	Downregulated
ENSMUSG00000029059	Prxl2b	395.305	1.37623	0.357184	3.853	0.000116678	0.00205664	Upregulated
ENSMUSG00000074738	Fndc10	29.1324	-1.81595	0.4283	-4.2399	2.23615e-05	0.000504257	Downregulated
ENSMUSG00000035692	Isg15	188.844	1.02332	0.33286	3.07433	0.00210979	0.0204102	Upregulated
ENSMUSG00000015653	Steap2	115.56	-1.45804	0.2848	-5.11951	3.06326e-07	1.25532e-05	Downregulated
ENSMUSG00000002297	Dbf4	58.8943	-1.97764	0.521263	-3.79394	0.000148276	0.00250164	Downregulated
ENSMUSG00000084923		8.12459	-4.38045	1.11374	-3.93309	8.38623e-05	0.00154925	Downregulated
ENSMUSG00000028883	Sema3a	15.2192	-1.9002	0.592375	-3.20776	0.00133771	0.0144087	Downregulated
ENSMUSG00000061601	Pclo	13.8147	2.32128	0.837586	2.77139	0.00558168	0.0420605	Upregulated
ENSMUSG00000028933	Xrcc2	38.3282	-1.34201	0.491573	-2.73004	0.00633273	0.0464343	Downregulated
ENSMUSG00000097673		57.5445	1.58899	0.505132	3.14569	0.00165695	0.0169861	Upregulated
ENSMUSG00000029177	Cenpa	218.417	-2.1492	0.419168	-5.12731	2.93917e-07	1.21994e-05	Downregulated
ENSMUSG00000029151	Slc30a3	35.0611	-2.78909	0.533013	-5.23269	1.67061e-07	7.4927e-06	Downregulated
ENSMUSG00000037313	Tacc3	109.778	-2.61457	0.550213	-4.75191	2.01502e-06	6.39184e-05	Downregulated
ENSMUSG00000051246	Msantd1	10.0991	1.95038	0.650464	2.99845	0.00271361	0.0246839	Upregulated
ENSMUSG00000029122	Evc	209.621	1.6101	0.351501	4.58062	4.63592e-06	0.000130631	Upregulated
ENSMUSG00000107193		7.88783	-6.46826	1.43536	-4.50638	6.5944e-06	0.00017746	Downregulated
ENSMUSG00000106501		23.0238	-6.51987	1.04309	-6.25052	4.09088e-10	3.62919e-08	Downregulated
ENSMUSG00000015806	Qdpr	2340.8	1.83212	0.272398	6.72589	1.74527e-11	2.18443e-09	Upregulated
ENSMUSG00000015880	Ncapg	36.1794	-4.19514	0.743226	-5.6445	1.65666e-08	9.79794e-07	Downregulated
ENSMUSG00000044827	Tlr1	65.4043	-1.93074	0.424557	-4.54767	5.42428e-06	0.00014971	Downregulated
ENSMUSG00000005672	Kit	72.8499	-1.00821	0.361226	-2.79108	0.00525332	0.0403713	Downregulated
ENSMUSG00000029246	Ppat	352.68	-1.77185	0.397914	-4.45284	8.47438e-06	0.000219275	Downregulated
ENSMUSG00000059325	Hopx	122.152	1.43035	0.318489	4.49106	7.08685e-06	0.000189444	Upregulated
ENSMUSG00000057425	Ugt2b37	27.7415	3.79366	0.872	4.35053	1.35812e-05	0.000330741	Upregulated
ENSMUSG00000035780	Ugt2a3	1998.03	1.58556	0.225813	7.02154	2.19442e-12	3.61542e-10	Upregulated
ENSMUSG00000106303		117.156	1.77392	0.481743	3.68231	0.000231131	0.00357115	Upregulated
ENSMUSG00000105192		45.8383	2.18092	0.58209	3.74671	0.000179172	0.0029133	Upregulated
ENSMUSG00000067149	Jchain	23.684	2.04917	0.726596	2.82023	0.00479886	0.0376673	Upregulated
ENSMUSG00000054932	Afp	209.694	-2.23426	0.32923	-6.78631	1.15038e-11	1.52246e-09	Downregulated
ENSMUSG00000106788		31.4283	1.83374	0.596741	3.07292	0.00211972	0.020494	Upregulated
ENSMUSG00000060183	Cxcl11	56.209	2.87186	0.685388	4.19013	2.78801e-05	0.000609961	Upregulated
ENSMUSG00000105096	Gbp10	110.63	1.61502	0.446277	3.61888	0.000295881	0.00435884	Upregulated
ENSMUSG00000070639	Lrrc8b	45.0143	-1.25427	0.424433	-2.95517	0.00312493	0.0272583	Downregulated
ENSMUSG00000054720	Lrrc8c	102.091	-1.13301	0.339468	-3.3376	0.000845059	0.0100845	Downregulated
ENSMUSG00000029283	Cdc7	27.8824	-2.29668	0.644503	-3.56348	0.00036597	0.00518784	Downregulated
ENSMUSG00000007080	Pole	80.0355	-2.13301	0.472007	-4.51902	6.21274e-06	0.000168874	Downregulated
ENSMUSG00000070576	Mn1	43.4092	2.36245	0.452264	5.22362	1.75459e-07	7.84756e-06	Upregulated
ENSMUSG00000029591	Ung	186.849	-1.28259	0.317955	-4.03387	5.48662e-05	0.00109097	Downregulated
ENSMUSG00000042010	Acacb	1197.52	3.28847	0.798686	4.11735	3.83249e-05	0.000805721	Upregulated
ENSMUSG00000041939	Mvk	449.807	1.25561	0.342962	3.66109	0.000251144	0.00381106	Upregulated
ENSMUSG00000041930	Fam222a	53.3558	1.15643	0.413147	2.79907	0.00512494	0.0396109	Upregulated
ENSMUSG00000041827	Oasl1	101.777	2.60218	0.595835	4.36728	1.25802e-05	0.000310581	Upregulated
ENSMUSG00000086054		57.1959	2.47388	0.340043	7.2752	3.45914e-13	6.41969e-11	Upregulated
ENSMUSG00000009013	Dynll1	449.247	-1.0098	0.243389	-4.14893	3.34033e-05	0.000717193	Downregulated
ENSMUSG00000063919	Srrm4	149.1	-1.24839	0.367791	-3.39431	0.00068803	0.00867032	Downregulated
ENSMUSG00000066894	Vsig10	60.5406	-1.45818	0.342725	-4.25465	2.09376e-05	0.000476811	Downregulated
ENSMUSG00000087516	Tbx3os1	359.003	-1.69592	0.402626	-4.21215	2.52953e-05	0.000561786	Downregulated
ENSMUSG00000085708	Gm16063	7.49046	-2.53844	0.814724	-3.11571	0.00183503	0.0183571	Downregulated
ENSMUSG00000029602	Rasal1	33.9131	-2.14344	0.552329	-3.88072	0.000104147	0.00187048	Downregulated
ENSMUSG00000029463	Fam216a	17.8517	-1.3266	0.470189	-2.82142	0.00478111	0.0376381	Downregulated
ENSMUSG00000054434	Tmem120b	39.828	1.04312	0.311672	3.34684	0.000817372	0.00987821	Upregulated
ENSMUSG00000029414	Kntc1	53.4848	-4.85201	0.773676	-6.27136	3.57898e-10	3.24642e-08	Downregulated
ENSMUSG00000008348	Ubc	1725.69	1.24698	0.2262	5.51271	3.5334e-08	1.8705e-06	Upregulated
ENSMUSG00000072612	Gm10382	19.665	3.25549	0.868828	3.74698	0.000178973	0.002913	Upregulated
ENSMUSG00000029673	Auts2	15.3985	-2.13467	0.620566	-3.43988	0.000581979	0.00757793	Downregulated
ENSMUSG00000029675	Eln	353.427	-2.80208	0.353175	-7.93397	2.12256e-15	6.23106e-13	Downregulated
ENSMUSG00000005373	Mlxipl	5404.81	1.1762	0.228128	5.15587	2.5245e-07	1.06703e-05	Upregulated
ENSMUSG00000004951	Hspb1	61.8042	4.54302	0.511655	8.87907	6.74235e-19	3.20183e-16	Upregulated
ENSMUSG00000059518	Znhit1	273.646	1.02867	0.24772	4.15253	3.28825e-05	0.000707895	Upregulated
ENSMUSG00000037411	Serpine1	44.0221	-3.76939	1.09079	-3.45566	0.000548941	0.00725252	Downregulated
ENSMUSG00000039683	Sdk1	23.3832	-1.79377	0.585756	-3.06232	0.0021963	0.0210902	Downregulated
ENSMUSG00000070419	Cyp3a57	10.2609	-2.01204	0.64663	-3.11158	0.00186092	0.0185353	Downregulated
ENSMUSG00000075552	Cyp3a41b	41.3434	6.24627	2.12016	2.94614	0.00321771	0.0278569	Upregulated
ENSMUSG00000075551	Cyp3a41a	652.771	7.16048	1.23141	5.81486	6.06831e-09	4.04871e-07	Upregulated
ENSMUSG00000041468	Gpr12	5.55461	3.07745	1.03367	2.97721	0.00290882	0.0259193	Upregulated
ENSMUSG00000086494	2210417A02Rik	31.9681	1.29139	0.362302	3.56441	0.00036468	0.00517409	Upregulated
ENSMUSG00000029663	Gngt1	25.4691	2.11153	0.779	2.71057	0.00671684	0.0484619	Upregulated
ENSMUSG00000029661	Col1a2	574.66	-1.28958	0.271707	-4.74622	2.07256e-06	6.53586e-05	Downregulated
ENSMUSG00000004631	Sgce	87.5945	-1.70239	0.268869	-6.33168	2.425e-10	2.3306e-08	Downregulated
ENSMUSG00000092035	Peg10	13.2079	-2.81968	0.669538	-4.21138	2.53817e-05	0.00056293	Downregulated
ENSMUSG00000032827	Ppp1r9a	120.171	-1.63038	0.220215	-7.4036	1.32543e-13	2.60981e-11	Downregulated
ENSMUSG00000042607	Asb4	11.8244	-2.17254	0.693177	-3.13418	0.00172337	0.0175114	Downregulated
ENSMUSG00000093651	Gm5873	48.2329	2.6434	0.544744	4.85256	1.21879e-06	4.10827e-05	Upregulated
ENSMUSG00000029752	Asns	20.6798	-2.96334	0.659379	-4.49414	6.98513e-06	0.000187035	Downregulated
ENSMUSG00000017978	Cadps2	114.747	1.15992	0.272376	4.25852	2.05783e-05	0.000469291	Upregulated
ENSMUSG00000039629	Strip2	6.26969	-2.68181	0.986538	-2.71841	0.00655971	0.0478098	Downregulated
ENSMUSG00000051855	Mest	101.468	-2.40296	0.319162	-7.52897	5.11422e-14	1.13115e-11	Downregulated
ENSMUSG00000087613		23.2652	2.00301	0.5385	3.7196	0.000199538	0.00318677	Upregulated
ENSMUSG00000061758	Akr1b10	82.1942	-1.48102	0.266923	-5.54848	2.88165e-08	1.56657e-06	Downregulated
ENSMUSG00000052131	Akr1b7	54.6448	-3.91612	0.359315	-10.8988	1.16731e-27	1.17796e-24	Downregulated
ENSMUSG00000039347	Atp6v0e2	104.149	-1.09498	0.230905	-4.74214	2.11476e-06	6.65594e-05	Downregulated
ENSMUSG00000029814	Igf2bp3	58.3358	-4.86224	0.40935	-11.878	1.54095e-32	2.48802e-29	Downregulated
ENSMUSG00000029828	4921507P07Rik	5.96952	-2.68007	0.901637	-2.97244	0.00295439	0.0261378	Downregulated
ENSMUSG00000063568	Jazf1	17.5181	-1.96349	0.48894	-4.01581	5.92407e-05	0.00116646	Downregulated
ENSMUSG00000025889	Snca	7.05869	-5.75627	1.5853	-3.63103	0.000282291	0.00420467	Downregulated
ENSMUSG00000107653	Gm31520	4.97584	4.15068	1.45	2.86253	0.00420268	0.0338774	Upregulated
ENSMUSG00000029910	Mad2l1	122.053	-2.41868	0.534325	-4.52661	5.99368e-06	0.000163604	Downregulated
ENSMUSG00000047905		179.354	1.2051	0.324835	3.70987	0.000207365	0.00328247	Upregulated
ENSMUSG00000055027	Smyd1	224.856	-2.63029	0.47516	-5.53558	3.10202e-08	1.68071e-06	Downregulated
ENSMUSG00000052852	Reep1	64.1131	-1.18677	0.347784	-3.41238	0.000643981	0.00821304	Downregulated
ENSMUSG00000037621	Atoh8	220.879	1.61729	0.272145	5.94277	2.8024e-09	2.01998e-07	Upregulated
ENSMUSG00000089694	Nat8f7	70.399	5.7065	1.13768	5.01589	5.27889e-07	2.01021e-05	Upregulated
ENSMUSG00000033634	Nat8f2	3587.77	3.58511	0.61947	5.78738	7.14936e-09	4.63588e-07	Upregulated
ENSMUSG00000030046	Bmp10	71.8383	-1.17376	0.376939	-3.11392	0.00184617	0.0184229	Downregulated
ENSMUSG00000002870	Mcm2	137.424	-1.9781	0.381715	-5.18213	2.19362e-07	9.44483e-06	Downregulated
ENSMUSG00000030089	Slc41a3	84.7756	-2.44532	0.348761	-7.01145	2.35859e-12	3.80818e-10	Downregulated
ENSMUSG00000030022	Adamts9	84.1751	-1.66436	0.278837	-5.96895	2.38787e-09	1.75248e-07	Downregulated
ENSMUSG00000107655		9.10363	2.47846	0.741314	3.34333	0.000827785	0.00992974	Upregulated
ENSMUSG00000030254	Rad18	23.5753	-1.62962	0.511416	-3.18649	0.00144011	0.0153276	Downregulated
ENSMUSG00000030276	Ttll3	22.576	1.18668	0.43006	2.75934	0.00579177	0.0432135	Upregulated
ENSMUSG00000034023	Fancd2	22.4287	-2.6389	0.672178	-3.9259	8.64057e-05	0.00159259	Downregulated
ENSMUSG00000030302	Atp2b2	94.3061	2.10388	0.642701	3.2735	0.00106226	0.012036	Upregulated
ENSMUSG00000000440	Pparg	110.923	-1.0528	0.245389	-4.29033	1.78408e-05	0.000415667	Downregulated
ENSMUSG00000059900	Tmem40	10.6876	-5.13707	1.38119	-3.7193	0.000199778	0.00318737	Downregulated
ENSMUSG00000030319	Cand2	40.7911	-1.38052	0.47036	-2.93504	0.00333508	0.0286122	Downregulated
ENSMUSG00000042213	Zfand4	261.829	1.00662	0.289491	3.47721	0.000506654	0.00678875	Upregulated
ENSMUSG00000072623	Zfp9	76.4843	-1.67804	0.514399	-3.26213	0.00110578	0.0123986	Downregulated
ENSMUSG00000051331	Cacna1c	13.9466	-2.74252	0.60017	-4.56958	4.88714e-06	0.00013649	Downregulated
ENSMUSG00000041372	B4galnt3	12.0164	1.85417	0.657297	2.8209	0.00478892	0.0376544	Upregulated
ENSMUSG00000030177	Ccdc77	75.4692	-1.19913	0.3123	-3.83967	0.000123201	0.00214776	Downregulated
ENSMUSG00000030107	Usp18	239.533	-1.80141	0.266871	-6.75011	1.47737e-11	1.90829e-09	Downregulated
ENSMUSG00000030111	A2m	169.446	-4.40757	0.783509	-5.62542	1.85057e-08	1.07868e-06	Downregulated
ENSMUSG00000059908	Mug1	27368.5	1.77602	0.256478	6.92463	4.37117e-12	6.47494e-10	Upregulated
ENSMUSG00000071204	Gm10319	78.104	5.48411	0.806909	6.79645	1.07228e-11	1.43082e-09	Upregulated
ENSMUSG00000038252	Ncapd2	143.911	-1.88665	0.329791	-5.72074	1.06058e-08	6.63726e-07	Downregulated
ENSMUSG00000030340	Scnn1a	461.339	2.00887	0.322937	6.22063	4.95153e-10	4.26457e-08	Upregulated
ENSMUSG00000030346	Rad51ap1	25.216	-2.96261	0.668822	-4.4296	9.44101e-06	0.000241194	Downregulated
ENSMUSG00000001517	Foxm1	60.6168	-3.47056	0.520772	-6.66426	2.66e-11	3.2785e-09	Downregulated
ENSMUSG00000087150		30.6379	-1.25253	0.360402	-3.47536	0.00051016	0.00682439	Downregulated
ENSMUSG00000030157	Clec2d	1934.51	1.51607	0.240012	6.31662	2.67348e-10	2.50966e-08	Upregulated
ENSMUSG00000042992	Borcs5	95.7216	1.02808	0.243259	4.22629	2.37576e-05	0.000532764	Upregulated
ENSMUSG00000098318	Lockd	6.93536	-5.76353	1.41705	-4.06728	4.75657e-05	0.000973378	Downregulated
ENSMUSG00000090698	Apold1	28.8837	-1.49314	0.340991	-4.37883	1.19318e-05	0.000295931	Downregulated
ENSMUSG00000042638	Gucy2c	188.408	-1.35155	0.263741	-5.12455	2.98246e-07	1.23474e-05	Downregulated
ENSMUSG00000030222	Rerg	54.456	-1.08857	0.338045	-3.22021	0.00128099	0.0139372	Downregulated
ENSMUSG00000030237	Slco1a4	3726.81	-1.6104	0.290153	-5.55018	2.85383e-08	1.55669e-06	Downregulated
ENSMUSG00000041698	Slco1a1	2965.88	1.54819	0.36924	4.19292	2.75386e-05	0.000604129	Upregulated
ENSMUSG00000030244	Gys2	1588.84	-1.30202	0.260142	-5.00502	5.5856e-07	2.09733e-05	Downregulated
ENSMUSG00000108105	Gm5340	19.7309	-4.24661	1.1092	-3.82855	0.000128902	0.00222112	Downregulated
ENSMUSG00000051811	Cox6b2	17.9401	-2.38427	0.536881	-4.44096	8.95591e-06	0.000230258	Downregulated
ENSMUSG00000002266	Zim1	5.02153	-4.31351	1.25461	-3.43813	0.000585756	0.00761483	Downregulated
ENSMUSG00000002265	Peg3	1276.76	-2.49877	0.370758	-6.73961	1.58816e-11	2.0191e-09	Downregulated
ENSMUSG00000063535	Zfp773	45.0501	1.95247	0.562642	3.47018	0.000520118	0.00691748	Upregulated
ENSMUSG00000056394	Lig1	146.969	-1.6572	0.388338	-4.26741	1.97751e-05	0.000453536	Downregulated
ENSMUSG00000033847	Pla2g4c	4.91028	-5.02362	1.55655	-3.22741	0.00124916	0.0136461	Downregulated
ENSMUSG00000078799	Sult2a5	873.91	-1.18152	0.282211	-4.18665	2.83102e-05	0.000618535	Downregulated
ENSMUSG00000101532	Zbed4-ps1	24.8308	-2.84064	0.596302	-4.76377	1.90012e-06	6.05114e-05	Downregulated
ENSMUSG00000078798	Sult2a1	2864.8	-1.9193	0.390973	-4.90904	9.15239e-07	3.22257e-05	Downregulated
ENSMUSG00000070810	Sult2a6	892.51	-2.96141	0.347676	-8.51775	1.62689e-17	6.56696e-15	Downregulated
ENSMUSG00000098354		38.0884	-4.09276	0.50593	-8.08957	5.98762e-16	1.97298e-13	Downregulated
ENSMUSG00000098290	Obox4-ps1	24.0135	7.09476	1.21782	5.82579	5.6842e-09	3.82405e-07	Upregulated
ENSMUSG00000098741	Obox4-ps2	12.6352	3.29664	0.748248	4.4058	1.05392e-05	0.000266301	Upregulated
ENSMUSG00000099242	Obox4-ps3	12.4286	2.80799	0.620147	4.52794	5.95602e-06	0.00016327	Upregulated
ENSMUSG00000100586	Vmn1r90	41.8994	2.12148	0.350565	6.0516	1.43413e-09	1.12954e-07	Upregulated
ENSMUSG00000099055		11.2489	1.68488	0.602481	2.79657	0.00516487	0.0398433	Upregulated
ENSMUSG00000002083	Bbc3	81.9363	3.74171	0.743548	5.03223	4.84795e-07	1.85486e-05	Upregulated
ENSMUSG00000019158	Tmem160	133.869	1.30761	0.452466	2.88996	0.00385285	0.0317388	Upregulated
ENSMUSG00000004328	Hif3a	5.87675	-3.16574	0.939942	-3.36802	0.000757103	0.00933144	Downregulated
ENSMUSG00000109325		37.5726	1.37426	0.404958	3.39359	0.000689836	0.00867391	Upregulated
ENSMUSG00000030483	Cyp2b10	98.7443	1.00829	0.365081	2.76182	0.00574798	0.042986	Upregulated
ENSMUSG00000040583	Cyp2b13	2195.02	2.35692	0.625794	3.76629	0.000165688	0.00273259	Upregulated
ENSMUSG00000108342	Gm29920	10.8452	2.27267	0.815895	2.7855	0.00534455	0.0408779	Upregulated
ENSMUSG00000074254	Cyp2a4	2082.29	3.32297	0.802607	4.14023	3.46961e-05	0.000740031	Upregulated
ENSMUSG00000091867	Cyp2a22	4068.77	-1.75393	0.362689	-4.83591	1.32537e-06	4.43972e-05	Downregulated
ENSMUSG00000060407	Cyp2a12	953.677	1.44611	0.322809	4.47975	7.47305e-06	0.000197755	Upregulated
ENSMUSG00000052974	Cyp2f2	6018.7	3.20756	0.386122	8.30712	9.80512e-17	3.36837e-14	Upregulated
ENSMUSG00000086868		26.0852	2.08432	0.433311	4.81022	1.50764e-06	4.96784e-05	Upregulated
ENSMUSG00000109262		31.2074	1.81413	0.580438	3.12546	0.00177529	0.0179037	Upregulated
ENSMUSG00000046058	Eid2	14.1399	-1.7042	0.51197	-3.32872	0.000872455	0.0103275	Downregulated
ENSMUSG00000030587	2200002D01Rik	47.5096	1.83155	0.610357	3.00079	0.00269279	0.0245222	Upregulated
ENSMUSG00000097750		159.4	1.35679	0.229901	5.90161	3.59975e-09	2.56042e-07	Upregulated
ENSMUSG00000036459	Wtip	59.5125	-1.03739	0.31197	-3.32528	0.000883285	0.0104251	Downregulated
ENSMUSG00000108575		14.8787	1.74368	0.592697	2.94195	0.00326153	0.0281157	Upregulated
ENSMUSG00000101342		17.8278	2.37441	0.55024	4.31523	1.59434e-05	0.000379679	Upregulated
ENSMUSG00000100616		22.4917	3.15375	0.562115	5.61052	2.01725e-08	1.1591e-06	Upregulated
ENSMUSG00000002068	Ccne1	51.7716	-3.23711	0.700032	-4.62423	3.75986e-06	0.000109777	Downregulated
ENSMUSG00000038973	Cldnd2	6.83653	-5.21708	1.37325	-3.79907	0.00014524	0.00246328	Downregulated
ENSMUSG00000030731	Syt3	40.3383	2.20225	0.398215	5.53031	3.19659e-08	1.71469e-06	Upregulated
ENSMUSG00000008193	Spib	6.25783	-2.38151	0.859229	-2.77169	0.00557667	0.0420605	Downregulated
ENSMUSG00000030796	Tead2	65.7136	-2.8392	0.294839	-9.62964	5.99396e-22	4.20776e-19	Downregulated
ENSMUSG00000038260	Trpm4	62.0788	-2.34673	0.453633	-5.17319	2.30132e-07	9.80397e-06	Downregulated
ENSMUSG00000050708	Ftl1	5788.71	1.22171	0.277621	4.40062	1.0794e-05	0.000271042	Upregulated
ENSMUSG00000008461	Fut1	11.8846	-1.92709	0.631916	-3.04961	0.00229141	0.0217502	Downregulated
ENSMUSG00000010307	Tmem86a	160.572	-1.72749	0.398543	-4.33452	1.46079e-05	0.000352555	Downregulated
ENSMUSG00000030470	Csrp3	301.777	2.3216	0.249778	9.29464	1.47701e-20	7.94929e-18	Upregulated
ENSMUSG00000085995	Gm2788	306.893	1.99606	0.287581	6.94087	3.89695e-12	5.82594e-10	Upregulated
ENSMUSG00000098708		40.0392	-1.52798	0.389824	-3.91967	8.86718e-05	0.00162522	Downregulated
ENSMUSG00000100094	1810008I18Rik	995.964	2.10956	0.702474	3.00304	0.00267299	0.0243693	Upregulated
ENSMUSG00000086628	Gm16157	128.546	1.21269	0.197782	6.13145	8.70826e-10	7.24761e-08	Upregulated
ENSMUSG00000032776	Mctp2	60.7346	1.41196	0.453328	3.11465	0.00184162	0.0184003	Upregulated
ENSMUSG00000039187	Fanci	12.4205	-6.57489	1.39182	-4.72395	2.31305e-06	7.14082e-05	Downregulated
ENSMUSG00000046591	Ticrr	12.5812	-3.72917	0.93958	-3.96897	7.21832e-05	0.00137276	Downregulated
ENSMUSG00000038943	Prc1	90.7047	-2.14195	0.411806	-5.20135	1.97845e-07	8.61027e-06	Downregulated
ENSMUSG00000045795	Whamm	578.99	1.08083	0.221513	4.87931	1.0646e-06	3.65723e-05	Upregulated
ENSMUSG00000030560	Ctsc	1092.89	1.85566	0.331636	5.59548	2.20014e-08	1.24208e-06	Upregulated
ENSMUSG00000109244		50.2368	1.6703	0.476583	3.50475	0.000457031	0.00625357	Upregulated
ENSMUSG00000030641	Ddias	19.6807	-1.92249	0.634647	-3.02923	0.00245179	0.0228429	Downregulated
ENSMUSG00000030737	Slco2b1	1222.5	2.66696	0.320592	8.31884	8.88294e-17	3.11791e-14	Upregulated
ENSMUSG00000085095		21.3364	3.39784	0.703242	4.83168	1.35382e-06	4.49233e-05	Upregulated
ENSMUSG00000109559		5.95233	3.17648	1.09253	2.90746	0.00364383	0.030601	Upregulated
ENSMUSG00000030701	Plekhb1	411.863	1.97083	0.279397	7.05386	1.74024e-12	2.92687e-10	Upregulated
ENSMUSG00000109656		5.10491	3.60739	1.28776	2.80129	0.00508995	0.0393856	Upregulated
ENSMUSG00000030978	Rrm1	301.475	-1.15476	0.318004	-3.63126	0.000282039	0.00420467	Downregulated
ENSMUSG00000043366	Or51e2	17.2229	-1.25021	0.432589	-2.89007	0.00385157	0.0317388	Downregulated
ENSMUSG00000073940	Hbb-bt	138.598	-4.84097	0.894846	-5.40983	6.30852e-08	3.10018e-06	Downregulated
ENSMUSG00000052305	Hbb-b1	678.321	-3.98642	0.819732	-4.86307	1.15576e-06	3.92863e-05	Downregulated
ENSMUSG00000109904		8.91855	-3.64403	1.30605	-2.79011	0.00526896	0.040453	Downregulated
ENSMUSG00000031016	Wee1	93.6052	-2.02028	0.434067	-4.65431	3.25064e-06	9.54269e-05	Downregulated
ENSMUSG00000030772	Dkk3	54.0172	-1.69713	0.355942	-4.76801	1.86054e-06	5.97223e-05	Downregulated
ENSMUSG00000038244	Mical2	442.952	1.08353	0.235254	4.60578	4.10924e-06	0.000117638	Upregulated
ENSMUSG00000030968	Pdilt	55.7345	1.24248	0.305983	4.06061	4.89441e-05	0.000996535	Upregulated
ENSMUSG00000044702	Palb2	25.2599	-1.62059	0.439206	-3.68981	0.000224422	0.00349761	Downregulated
ENSMUSG00000030867	Plk1	39.9041	-3.0389	0.580269	-5.23705	1.63162e-07	7.33821e-06	Downregulated
ENSMUSG00000066189	Cacng3	6.3377	-3.78272	1.26254	-2.99613	0.00273434	0.024798	Downregulated
ENSMUSG00000030762	Aqp8	2929.25	3.37242	0.784049	4.30129	1.69805e-05	0.00039966	Upregulated
ENSMUSG00000030685	Kctd13	42.5971	1.11916	0.313461	3.57035	0.000356509	0.00507601	Upregulated
ENSMUSG00000030677	Kif22	78.0078	-2.98986	0.550568	-5.43049	5.61988e-08	2.82675e-06	Downregulated
ENSMUSG00000044139	Prss53	14.9619	1.46349	0.520583	2.81125	0.00493489	0.0383994	Upregulated
ENSMUSG00000108626		6.81199	4.36314	1.50083	2.90715	0.00364742	0.030601	Upregulated
ENSMUSG00000054555	Adam12	36.8865	-2.19588	0.450121	-4.87841	1.06942e-06	3.66601e-05	Downregulated
ENSMUSG00000031004	Mki67	370.501	-4.38794	0.706456	-6.2112	5.25809e-10	4.49191e-08	Downregulated
ENSMUSG00000054612	Mgmt	184.976	1.30085	0.25391	5.12329	3.00249e-07	1.23985e-05	Upregulated
ENSMUSG00000025464	Paox	412.272	1.13873	0.303306	3.75439	0.000173764	0.00284254	Upregulated
ENSMUSG00000099590	C330022C24Rik	16.5666	1.38912	0.476876	2.91295	0.00358027	0.0301707	Upregulated
ENSMUSG00000109703		15.6759	2.523	0.67283	3.74983	0.000176957	0.00288601	Upregulated
ENSMUSG00000054065	Pkp3	82.9092	1.27807	0.355645	3.59368	0.000326038	0.00470804	Upregulated
ENSMUSG00000025500	Lmntd2	69.8306	1.40032	0.431924	3.24205	0.00118674	0.0131782	Upregulated
ENSMUSG00000025498	Irf7	476.377	1.20645	0.32148	3.75279	0.000174877	0.00285786	Upregulated
ENSMUSG00000000031	H19	3490.24	-12.3463	0.802717	-15.3806	2.2083e-53	1.18851e-49	Downregulated
ENSMUSG00000037664	Cdkn1c	45.9274	-2.0326	0.326774	-6.22019	4.96556e-10	4.26457e-08	Downregulated
ENSMUSG00000048965	Mrgpre	26.1968	-1.53097	0.481681	-3.17838	0.00148098	0.0155981	Downregulated
ENSMUSG00000040675	Mthfd1l	63.6593	-1.39231	0.311252	-4.47326	7.70344e-06	0.000202244	Downregulated
ENSMUSG00000038587	Akap12	71.9296	-1.51095	0.520973	-2.90025	0.00372867	0.0310486	Downregulated
ENSMUSG00000064065	Ipcef1	53.7928	-4.58114	0.471112	-9.72409	2.38021e-22	1.74685e-19	Downregulated
ENSMUSG00000079685	Ulbp1	20.0099	-1.59854	0.540973	-2.95493	0.00312741	0.0272652	Downregulated
ENSMUSG00000060487	Samd5	22.6785	-1.282	0.410512	-3.12292	0.00179065	0.0180136	Downregulated
ENSMUSG00000019832	Rab32	468.232	1.16602	0.197934	5.89096	3.83959e-09	2.68727e-07	Upregulated
ENSMUSG00000019817	Plagl1	37.8519	-1.1945	0.386584	-3.08988	0.00200236	0.019594	Downregulated
ENSMUSG00000019853	Hebp2	15.9945	-2.54119	0.91291	-2.78361	0.00537576	0.0410582	Downregulated
ENSMUSG00000019850	Tnfaip3	117.62	-1.54952	0.254386	-6.09123	1.12049e-09	9.13705e-08	Downregulated
ENSMUSG00000020009	Ifngr1	553.708	-1.0349	0.209053	-4.95043	7.40511e-07	2.67479e-05	Downregulated
ENSMUSG00000019992	Mtfr2	17.231	-2.40881	0.780955	-3.08444	0.00203934	0.0199076	Downregulated
ENSMUSG00000053219	Raet1e	26.604	1.8588	0.670354	2.77286	0.00555659	0.0419543	Upregulated
ENSMUSG00000019989	Enpp3	319.256	-1.35086	0.403893	-3.3446	0.000824028	0.00991412	Downregulated
ENSMUSG00000019899	Lama2	51.0387	-1.53737	0.314735	-4.88467	1.03604e-06	3.56673e-05	Downregulated
ENSMUSG00000090298	Sult3a2	1522.34	7.13377	1.08148	6.59628	4.21596e-11	4.7602e-09	Upregulated
ENSMUSG00000071343	Gm10327	24.8103	3.28009	0.496191	6.61054	3.82913e-11	4.38476e-09	Upregulated
ENSMUSG00000069668	Sult3a1	5390.54	5.6145	0.804379	6.97992	2.9534e-12	4.58515e-10	Upregulated
ENSMUSG00000112447		26.8721	5.51518	0.964421	5.71864	1.07378e-08	6.69392e-07	Upregulated
ENSMUSG00000112534		13.5698	5.65464	1.10578	5.1137	3.15909e-07	1.28805e-05	Upregulated
ENSMUSG00000039552	Rsph4a	236.217	-1.51849	0.485236	-3.12938	0.00175175	0.0177439	Downregulated
ENSMUSG00000110935	Gm8834	39.8339	1.09083	0.361283	3.01933	0.00253333	0.0233865	Upregulated
ENSMUSG00000044770	Scml4	5.53287	-2.7492	0.950673	-2.89185	0.00382981	0.0316135	Downregulated
ENSMUSG00000110720		163.236	1.03005	0.294232	3.50083	0.000463817	0.00633034	Upregulated
ENSMUSG00000059901	Adamts14	55.7629	-1.64317	0.480098	-3.42256	0.000620333	0.00796176	Downregulated
ENSMUSG00000047146	Tet1	6.49243	-1.96975	0.717312	-2.74602	0.00603239	0.0446989	Downregulated
ENSMUSG00000036764	Dnajc12	385.608	-1.28515	0.31751	-4.04757	5.17515e-05	0.00103928	Downregulated
ENSMUSG00000019942	Cdk1	189.656	-4.33762	0.554001	-7.82962	4.89353e-15	1.36226e-12	Downregulated
ENSMUSG00000069601	Ank3	169.395	-1.49671	0.197481	-7.57899	3.48251e-14	7.91951e-12	Downregulated
ENSMUSG00000111994	A330049N07Rik	119.327	1.53165	0.252858	6.05737	1.38364e-09	1.10595e-07	Upregulated
ENSMUSG00000001665	Gstt3	562.298	1.8012	0.37146	4.84898	1.24098e-06	4.16568e-05	Upregulated
ENSMUSG00000000901	Mmp11	24.3657	-1.27927	0.468882	-2.72835	0.00636527	0.0466305	Downregulated
ENSMUSG00000085468		25.504	1.32436	0.482256	2.74617	0.00602947	0.0446978	Upregulated
ENSMUSG00000020241	Col6a2	325.037	-1.07301	0.372199	-2.88288	0.00394052	0.0323127	Downregulated
ENSMUSG00000032788	Pdxk	388.007	-1.13672	0.304933	-3.72778	0.000193177	0.00311282	Downregulated
ENSMUSG00000020307	Cdc34	674.618	1.03011	0.218623	4.71182	2.4551e-06	7.45114e-05	Upregulated
ENSMUSG00000055862	Izumo4	252.405	1.07402	0.303224	3.54201	0.000397094	0.00554626	Upregulated
ENSMUSG00000015312	Gadd45b	96.1708	-2.41062	0.615009	-3.91964	8.86797e-05	0.00162522	Downregulated
ENSMUSG00000034917	Tjp3	407.219	1.00267	0.332773	3.01308	0.00258608	0.0236974	Upregulated
ENSMUSG00000034771	Tle2	270.098	1.1941	0.319897	3.73278	0.000189381	0.00306388	Upregulated
ENSMUSG00000046841	Ckap4	103.278	-1.06795	0.248655	-4.29491	1.74768e-05	0.00040955	Downregulated
ENSMUSG00000020037	Rfx4	19.2373	3.25857	0.818654	3.9804	6.88005e-05	0.00132087	Upregulated
ENSMUSG00000060935	Tmem263	187.522	-1.2982	0.185571	-6.99571	2.63917e-12	4.13708e-10	Downregulated
ENSMUSG00000035365	Parpbp	15.6722	-4.97166	1.38266	-3.59572	0.000323498	0.0046929	Downregulated
ENSMUSG00000060002	Chpt1	656.47	1.28293	0.172472	7.43851	1.01827e-13	2.1352e-11	Upregulated
ENSMUSG00000074802	Gas2l3	73.698	-1.76439	0.511425	-3.44994	0.000560709	0.00735436	Downregulated
ENSMUSG00000019979	Apaf1	97.5426	-1.20272	0.27605	-4.3569	1.31917e-05	0.000322457	Downregulated
ENSMUSG00000020017	Hal	3644.85	1.06054	0.21219	4.99808	5.7904e-07	2.15916e-05	Upregulated
ENSMUSG00000090610	Gm3571	148.839	2.36764	0.530192	4.46562	7.9837e-06	0.000208247	Upregulated
ENSMUSG00000110353	Gm33543	416.397	-1.74932	0.29097	-6.01204	1.83205e-09	1.40859e-07	Downregulated
ENSMUSG00000019966	Kitl	29.9665	-1.84066	0.441631	-4.16788	3.07441e-05	0.000666302	Downregulated
ENSMUSG00000036019	Tmtc2	171.785	-1.65827	0.370484	-4.47596	7.6068e-06	0.000200358	Downregulated
ENSMUSG00000020185	E2f7	17.2427	-1.37003	0.476262	-2.87663	0.00401947	0.0328226	Downregulated
ENSMUSG00000020205	Phlda1	331.385	1.49631	0.412831	3.62452	0.000289498	0.00428927	Upregulated
ENSMUSG00000020212	Mdm1	94.4856	-1.87063	0.515463	-3.62902	0.000284498	0.00422586	Downregulated
ENSMUSG00000034813	Grip1	10.7698	-3.23526	0.62856	-5.1471	2.64547e-07	1.10657e-05	Downregulated
ENSMUSG00000020218	Wif1	76.7951	-4.56712	0.668532	-6.83156	8.3998e-12	1.15917e-09	Downregulated
ENSMUSG00000025795	Rassf3	894.605	-1.05861	0.223023	-4.74664	2.06823e-06	6.53586e-05	Downregulated
ENSMUSG00000112527	Gm35696	26.3212	-2.14661	0.65775	-3.26357	0.0011002	0.0123531	Downregulated
ENSMUSG00000040195	1700012D01Rik	95.217	-1.00046	0.266043	-3.76052	0.00016956	0.00278507	Downregulated
ENSMUSG00000056148	Rdh9	333.933	-1.84055	0.345757	-5.32325	1.01929e-07	4.74276e-06	Downregulated
ENSMUSG00000069456	Rdh16	1437.28	1.13481	0.358556	3.16494	0.00155117	0.0161582	Upregulated
ENSMUSG00000074639	Rdh16f2	3362.22	2.21612	0.219208	10.1096	5.00655e-24	3.99239e-21	Upregulated
ENSMUSG00000040127	Sdr9c7	954.786	1.3551	0.17699	7.65639	1.9124e-14	4.67841e-12	Upregulated
ENSMUSG00000025395	Prim1	130.411	-1.27764	0.374686	-3.40991	0.000649855	0.00826836	Downregulated
ENSMUSG00000025351	Cd63	425.304	-3.25578	0.193535	-16.8227	1.66425e-63	1.34355e-59	Downregulated
ENSMUSG00000097691	9030616G12Rik	163.454	2.03845	0.346043	5.89074	3.84466e-09	2.68727e-07	Upregulated
ENSMUSG00000096755		81.4694	1.66563	0.400736	4.15642	3.2328e-05	0.000697818	Upregulated
ENSMUSG00000051906	Cd209f	46.9839	-1.80087	0.385761	-4.66835	3.03628e-06	8.99518e-05	Downregulated
ENSMUSG00000079168	Cd209g	14.5771	-1.65647	0.533084	-3.10734	0.00188782	0.0187228	Downregulated
ENSMUSG00000022322	Shcbp1	37.2223	-4.95362	0.915787	-5.40915	6.33256e-08	3.10018e-06	Downregulated
ENSMUSG00000023073	Slc10a2	238.876	4.84686	0.995346	4.86952	1.11869e-06	3.81867e-05	Upregulated
ENSMUSG00000108961		77.4303	-2.31896	0.584317	-3.96867	7.22748e-05	0.00137288	Downregulated
ENSMUSG00000108969		24.9434	-2.50981	0.904385	-2.77515	0.00551758	0.0417464	Downregulated
ENSMUSG00000108847		7.31917	-6.61785	1.38662	-4.77264	1.81829e-06	5.85423e-05	Downregulated
ENSMUSG00000031502	Col4a1	1026.62	-1.48583	0.257136	-5.77837	7.54274e-09	4.852e-07	Downregulated
ENSMUSG00000031503	Col4a2	709.846	-1.71271	0.229528	-7.4619	8.52864e-14	1.81189e-11	Downregulated
ENSMUSG00000074469	Gm15348	25.4878	3.66945	1.22412	2.99762	0.00272099	0.0247158	Upregulated
ENSMUSG00000031451	Gas6	1389.09	1.60016	0.304337	5.25785	1.45751e-07	6.64772e-06	Upregulated
ENSMUSG00000044748	Defb1	87.999	-3.61119	0.448512	-8.05149	8.17906e-16	2.58939e-13	Downregulated
ENSMUSG00000037725	Ckap2	79.6848	-4.48895	0.785704	-5.71328	1.10819e-08	6.88188e-07	Downregulated
ENSMUSG00000109141		7.15293	4.83461	1.45019	3.33377	0.000856778	0.0101942	Upregulated
ENSMUSG00000097654		6.64628	2.70608	0.996999	2.71423	0.006643	0.0481842	Upregulated
ENSMUSG00000031549	Ido2	1027.12	1.44078	0.235624	6.11476	9.67005e-10	7.96595e-08	Upregulated
ENSMUSG00000031565	Fgfr1	96.6515	-1.10025	0.308277	-3.56903	0.000358311	0.00509716	Downregulated
ENSMUSG00000054764	Mtnr1a	10.1771	-2.02121	0.711182	-2.84204	0.00448253	0.0357584	Downregulated
ENSMUSG00000031637	Lrp2bp	10.0784	2.22485	0.663592	3.35273	0.000800183	0.0097434	Upregulated
ENSMUSG00000031633	Slc25a4	296.326	-2.77181	0.241083	-11.4973	1.36122e-30	1.69064e-27	Downregulated
ENSMUSG00000039396	Neil3	24.5978	-5.6113	1.17254	-4.78558	1.70494e-06	5.51662e-05	Downregulated
ENSMUSG00000054717	Hmgb2	188.089	-1.95937	0.351674	-5.57155	2.52479e-08	1.39607e-06	Downregulated
ENSMUSG00000109825		6.46708	-2.74007	0.867445	-3.15879	0.00158427	0.0164394	Downregulated
ENSMUSG00000015568	Lpl	4091.8	-4.44031	0.347691	-12.7708	2.38579e-37	5.503e-34	Downregulated
ENSMUSG00000019139	Isyna1	218.248	-1.55764	0.324058	-4.80667	1.53463e-06	5.03622e-05	Downregulated
ENSMUSG00000002910	Arrdc2	216.31	1.28482	0.279918	4.58997	4.43311e-06	0.000125794	Upregulated
ENSMUSG00000046295	Ankle1	27.056	-2.77727	0.64829	-4.284	1.83565e-05	0.000426452	Downregulated
ENSMUSG00000070713	Hmgn2-ps	42.6008	-1.23125	0.410743	-2.99762	0.00272099	0.0247158	Downregulated
ENSMUSG00000019732	Calr3	21.8569	1.22885	0.354338	3.468	0.000524338	0.00696214	Upregulated
ENSMUSG00000005410	Mcm5	194.633	-2.93838	0.526916	-5.57657	2.45313e-08	1.3658e-06	Downregulated
ENSMUSG00000064325	Hhip	58.226	-1.4541	0.315066	-4.61522	3.9267e-06	0.000113418	Downregulated
ENSMUSG00000005470	Asf1b	41.9733	-3.50898	0.62812	-5.58648	2.31712e-08	1.29454e-06	Downregulated
ENSMUSG00000074194	Zfp791	49.5375	-2.64286	0.341212	-7.74552	9.51916e-15	2.47897e-12	Downregulated
ENSMUSG00000031700	Gpt2	4356.83	1.07484	0.199199	5.39578	6.82253e-08	3.28826e-06	Upregulated
ENSMUSG00000043668	Tox3	6.16997	-2.95845	0.988412	-2.99314	0.00276126	0.0249347	Downregulated
ENSMUSG00000031740	Mmp2	137.898	-1.93362	0.260428	-7.42477	1.12975e-13	2.28012e-11	Downregulated
ENSMUSG00000061959	Ces1e	1517.37	1.84925	0.282276	6.55119	5.70807e-11	6.26956e-09	Upregulated
ENSMUSG00000110659		30.5208	4.91064	1.04079	4.71818	2.37959e-06	7.27668e-05	Upregulated
ENSMUSG00000031725	Ces1f	4503.16	4.61355	0.622751	7.40833	1.27899e-13	2.54944e-11	Upregulated
ENSMUSG00000110588		13.9919	-2.75007	0.925791	-2.97051	0.00297306	0.0262488	Downregulated
ENSMUSG00000089712	Gm15889	63.9427	-2.99337	0.731998	-4.08932	4.32641e-05	0.000897869	Downregulated
ENSMUSG00000031785	Adgrg1	177.851	-1.24879	0.223364	-5.59082	2.25995e-08	1.26699e-06	Downregulated
ENSMUSG00000069922	Ces3a	10227.8	2.2979	0.266276	8.62978	6.14725e-18	2.61193e-15	Upregulated
ENSMUSG00000110488		13.8148	2.60577	0.655134	3.97746	6.96567e-05	0.00133414	Upregulated
ENSMUSG00000062181	Ces3b	2119.16	7.07055	0.480905	14.7026	6.20481e-49	2.00366e-45	Upregulated
ENSMUSG00000033249	Hsf4	95.6486	1.25435	0.303989	4.12629	3.68663e-05	0.000781158	Upregulated
ENSMUSG00000013150	Gfod2	134.863	1.02635	0.296558	3.46089	0.000538398	0.00712539	Upregulated
ENSMUSG00000001670	Tat	21895.3	1.23355	0.44511	2.77134	0.00558253	0.0420605	Upregulated
ENSMUSG00000031958	Ldhd	1502.49	1.36718	0.206916	6.60742	3.91082e-11	4.44676e-09	Upregulated
ENSMUSG00000031767	Nudt7	2475.62	1.61158	0.455929	3.53471	0.000408229	0.00566746	Upregulated
ENSMUSG00000031756	Cenpn	27.2975	-1.90192	0.572635	-3.32134	0.000895859	0.0105515	Downregulated
ENSMUSG00000031845	Bco1	229.214	-1.05531	0.166469	-6.33937	2.30709e-10	2.24176e-08	Downregulated
ENSMUSG00000031821	Gins2	37.7164	-2.86691	0.57532	-4.98316	6.25531e-07	2.31117e-05	Downregulated
ENSMUSG00000049577	Zfpm1	262.133	1.01163	0.199166	5.07931	3.78818e-07	1.51022e-05	Upregulated
ENSMUSG00000006585	Cdt1	64.1856	-1.44199	0.40601	-3.55162	0.000382864	0.00539888	Downregulated
ENSMUSG00000033594	Spata2l	386.212	-1.01491	0.348658	-2.91089	0.00360397	0.0303387	Downregulated
ENSMUSG00000032815	Fanca	56.2169	-1.80577	0.386396	-4.67335	2.96323e-06	8.79491e-05	Downregulated
ENSMUSG00000097203	4732419C18Rik	112.989	1.61922	0.522735	3.09759	0.00195103	0.0191731	Upregulated
ENSMUSG00000031971	Ccsap	12.7942	-1.57864	0.567164	-2.78338	0.00537951	0.0410674	Downregulated
ENSMUSG00000021747	Cfap20dc	26.8557	-2.92835	0.614283	-4.76709	1.86903e-06	5.97761e-05	Downregulated
ENSMUSG00000035129		56.8041	2.17197	0.458718	4.73488	2.19184e-06	6.85843e-05	Upregulated
ENSMUSG00000021806	Nid2	59.2908	-1.03202	0.259608	-3.97531	7.02862e-05	0.00134142	Downregulated
ENSMUSG00000021895	Arhgef3	516.016	-1.01305	0.311763	-3.24941	0.00115644	0.0128595	Downregulated
ENSMUSG00000114818	Gm35164	19.8213	2.82066	0.842551	3.34777	0.000814659	0.00986518	Upregulated
ENSMUSG00000015966	Il17rb	170.608	-1.10937	0.216879	-5.11513	3.13525e-07	1.28156e-05	Downregulated
ENSMUSG00000021957	Tkt	1305.97	1.14347	0.249673	4.57987	4.65266e-06	0.000130647	Upregulated
ENSMUSG00000071547	Nt5dc2	116.885	-1.21878	0.258731	-4.71059	2.46995e-06	7.48216e-05	Downregulated
ENSMUSG00000021903	Galnt15	19.346	2.28926	0.545355	4.19775	2.69582e-05	0.000593816	Upregulated
ENSMUSG00000043681	Fam25c	670.609	1.50861	0.490004	3.07876	0.00207863	0.0201955	Upregulated
ENSMUSG00000115509		25.3735	4.05415	0.89821	4.51359	6.37407e-06	0.000172388	Upregulated
ENSMUSG00000115575		8.60465	2.09181	0.755374	2.76923	0.00561883	0.0422354	Upregulated
ENSMUSG00000041078	Grid1	29.5186	2.87194	0.616367	4.65946	3.17047e-06	9.34132e-05	Upregulated
ENSMUSG00000041044	Lrit1	131.046	1.51594	0.281287	5.38931	7.07291e-08	3.3887e-06	Upregulated
ENSMUSG00000043418	Lrit2	38.623	2.7854	0.428858	6.49492	8.30776e-11	8.76713e-09	Upregulated
ENSMUSG00000037628	Cdkn3	31.9944	-5.49137	1.09834	-4.99972	5.74142e-07	2.14586e-05	Downregulated
ENSMUSG00000021838	Samd4	83.1022	-1.44516	0.328351	-4.40128	1.07614e-05	0.000270644	Downregulated
ENSMUSG00000037572	Wdhd1	46.41	-1.2485	0.412762	-3.02475	0.00248838	0.023117	Downregulated
ENSMUSG00000037544	Dlgap5	48.0467	-3.66256	0.673848	-5.4353	5.47051e-08	2.76052e-06	Downregulated
ENSMUSG00000090799	Klhl33	128.456	-2.11432	0.352604	-5.9963	2.01859e-09	1.5089e-07	Downregulated
ENSMUSG00000072572	Slc39a2	39.8942	1.70233	0.343469	4.95627	7.18579e-07	2.60138e-05	Upregulated
ENSMUSG00000096397	Trav17	7.79061	-3.46117	1.10024	-3.14582	0.00165623	0.0169861	Downregulated
ENSMUSG00000076928		217.841	-2.81045	0.43372	-6.47987	9.18035e-11	9.62507e-09	Downregulated
ENSMUSG00000000958	Slc7a7	87.6731	-1.02599	0.33041	-3.10521	0.00190145	0.0188233	Downregulated
ENSMUSG00000022218	Tgm1	333.91	1.17066	0.293355	3.99058	6.59127e-05	0.0012822	Upregulated
ENSMUSG00000040472	Rabggta	586.215	1.00089	0.177864	5.62731	1.83038e-08	1.07077e-06	Upregulated
ENSMUSG00000021947	Cryl1	198.972	1.55371	0.258028	6.0215	1.7281e-09	1.33502e-07	Upregulated
ENSMUSG00000021965	Ska3	19.7898	-3.43058	0.910362	-3.76837	0.000164317	0.00271274	Downregulated
ENSMUSG00000021983	Atp8a2	9.98799	-2.5283	0.681187	-3.71161	0.000205948	0.00327287	Downregulated
ENSMUSG00000021986	Amer2	48.1341	-1.8303	0.48358	-3.7849	0.000153771	0.0025702	Downregulated
ENSMUSG00000060548	Tnfrsf19	68.727	-1.42135	0.368143	-3.86085	0.000112992	0.002007	Downregulated
ENSMUSG00000021930	Spryd7	227.829	1.27341	0.251091	5.0715	3.947e-07	1.5658e-05	Upregulated
ENSMUSG00000007989	Fzd3	19.801	-2.31624	0.468416	-4.94483	7.62103e-07	2.73443e-05	Downregulated
ENSMUSG00000034522	Zfp395	587.623	1.14921	0.202092	5.68657	1.29613e-08	7.95716e-07	Upregulated
ENSMUSG00000061356	Nuggc	29.2997	-2.55252	0.53168	-4.80086	1.57988e-06	5.15327e-05	Downregulated
ENSMUSG00000022033	Pbk	42.22	-4.53537	0.758192	-5.98182	2.20659e-09	1.6343e-07	Downregulated
ENSMUSG00000022034	Esco2	42.9078	-5.19676	0.860268	-6.04086	1.53293e-09	1.20149e-07	Downregulated
ENSMUSG00000059456	Ptk2b	453.622	1.18263	0.217812	5.42958	5.6486e-08	2.83237e-06	Upregulated
ENSMUSG00000048922	Cdca2	48.3221	-3.8041	0.663998	-5.72909	1.00971e-08	6.34348e-07	Downregulated
ENSMUSG00000034205	Loxl2	97.2489	-1.99117	0.339311	-5.86827	4.40368e-09	3.02561e-07	Downregulated
ENSMUSG00000034731	Dgkh	44.8584	-1.02139	0.351516	-2.90567	0.00366473	0.0306743	Downregulated
ENSMUSG00000115643		20.9468	1.49754	0.459615	3.25825	0.00112101	0.0125171	Upregulated
ENSMUSG00000022025	Cnmd	15.8098	2.24794	0.704856	3.18921	0.00142661	0.0152341	Upregulated
ENSMUSG00000022021	Diaph3	20.0689	-5.51842	1.2296	-4.488	7.18953e-06	0.000191555	Downregulated
ENSMUSG00000072294	Klf12	301.061	-1.00093	0.256802	-3.89768	9.71192e-05	0.00176586	Downregulated
ENSMUSG00000022122	Ednrb	190.783	-1.32216	0.380316	-3.47648	0.000508043	0.00680171	Downregulated
ENSMUSG00000058571	Gpc6	20.9981	-1.43918	0.456468	-3.15286	0.00161681	0.0167126	Downregulated
ENSMUSG00000022129	Dct	71.4382	4.7696	0.755633	6.31206	2.75348e-10	2.56981e-08	Upregulated
ENSMUSG00000031934	Panx1	44.925	-2.09264	0.523304	-3.99889	6.36409e-05	0.00124551	Downregulated
ENSMUSG00000004098	Col5a3	95.925	2.51379	0.492878	5.10022	3.39267e-07	1.37288e-05	Upregulated
ENSMUSG00000032193	Ldlr	2360.95	1.04075	0.312078	3.3349	0.000853313	0.0101605	Upregulated
ENSMUSG00000040563	Plppr2	182.12	1.1013	0.330689	3.33031	0.000867507	0.0103023	Upregulated
ENSMUSG00000090925	1810064F22Rik	228.361	1.8433	0.41976	4.39132	1.12664e-05	0.000281169	Upregulated
ENSMUSG00000036777	Anln	62.3174	-3.85702	0.630419	-6.11819	9.46446e-10	7.83657e-08	Downregulated
ENSMUSG00000036611	Eepd1	216.807	1.2157	0.231441	5.25275	1.49845e-07	6.79604e-06	Upregulated
ENSMUSG00000032035	Ets1	469.299	-1.13322	0.231349	-4.89831	9.66633e-07	3.3709e-05	Downregulated
ENSMUSG00000032113	Chek1	38.9028	-1.99318	0.541091	-3.68362	0.000229942	0.00356378	Downregulated
ENSMUSG00000040111	Gramd1b	107.942	-1.35249	0.25414	-5.32184	1.02724e-07	4.76604e-06	Downregulated
ENSMUSG00000111074	Gm36435	84.6223	2.23202	0.598144	3.73157	0.000190287	0.00306931	Upregulated
ENSMUSG00000032010	Usp2	202.352	-1.9075	0.701725	-2.7183	0.00656178	0.0478098	Downregulated
ENSMUSG00000032135	Mcam	117.126	-1.35111	0.312971	-4.31704	1.58132e-05	0.000377692	Downregulated
ENSMUSG00000049932	H2ax	118.01	-1.08421	0.329101	-3.29445	0.000986143	0.0113714	Downregulated
ENSMUSG00000046480	Scn4b	40.9662	-4.97381	0.708657	-7.01865	2.24018e-12	3.65353e-10	Downregulated
ENSMUSG00000032081	Apoc3	27930.3	1.72166	0.262852	6.54992	5.75675e-11	6.2803e-09	Upregulated
ENSMUSG00000032080	Apoa4	385.453	1.87746	0.318706	5.89087	3.84168e-09	2.68727e-07	Upregulated
ENSMUSG00000032079	Apoa5	10402.9	1.06727	0.262121	4.07167	4.66775e-05	0.00096007	Upregulated
ENSMUSG00000032028	Nxpe2	434.894	-1.97462	0.169395	-11.6569	2.11517e-31	2.84597e-28	Downregulated
ENSMUSG00000032271	Nnmt	382.38	2.89063	0.928977	3.11163	0.0018606	0.0185353	Upregulated
ENSMUSG00000032068	Plet1	28.2495	1.11873	0.358032	3.12467	0.00178004	0.0179292	Upregulated
ENSMUSG00000032065	Tex12	7.35965	2.53224	0.880317	2.87651	0.004021	0.0328226	Upregulated
ENSMUSG00000044694		24.3742	-1.89821	0.488659	-3.88453	0.000102526	0.00184753	Downregulated
ENSMUSG00000032311	Nrg4	82.4189	-1.0827	0.303586	-3.56637	0.000361965	0.0051401	Downregulated
ENSMUSG00000032324	Tspan3	113.113	-1.25028	0.188832	-6.62112	3.56494e-11	4.14097e-09	Downregulated
ENSMUSG00000074280		22.68	-1.31041	0.430445	-3.04432	0.00233206	0.0220324	Downregulated
ENSMUSG00000025235	Bbs4	51.153	-1.23729	0.334296	-3.70119	0.000214591	0.00338688	Downregulated
ENSMUSG00000111147		30.2139	2.39972	0.745458	3.21912	0.00128587	0.0139809	Upregulated
ENSMUSG00000032254	Kif23	55.4013	-2.92801	0.487258	-6.00916	1.86485e-09	1.42701e-07	Downregulated
ENSMUSG00000032245	Cln6	77.1042	-1.09559	0.251462	-4.35689	1.31924e-05	0.000322457	Downregulated
ENSMUSG00000032246	Calml4	122.438	-2.65604	0.259631	-10.23	1.45467e-24	1.30484e-21	Downregulated
ENSMUSG00000032400	Zwilch	41.3431	-3.12888	0.689625	-4.53707	5.70406e-06	0.000156629	Downregulated
ENSMUSG00000032392	Parp16	617.565	-1.17456	0.294892	-3.983	6.80506e-05	0.00131115	Downregulated
ENSMUSG00000054978	Kbtbd13	5.1142	-3.13456	0.946381	-3.31216	0.000925799	0.0108083	Downregulated
ENSMUSG00000040204	Pclaf	45.9274	-2.89745	0.652264	-4.44215	8.90659e-06	0.000229355	Downregulated
ENSMUSG00000032224	Fam81a	30.2358	-2.63411	0.66605	-3.95483	7.65892e-05	0.00144697	Downregulated
ENSMUSG00000032218	Ccnb2	100.794	-3.96791	0.661878	-5.99492	2.03581e-09	1.51475e-07	Downregulated
ENSMUSG00000043013	Onecut1	71.3219	2.07424	0.526094	3.94271	8.05671e-05	0.00150728	Upregulated
ENSMUSG00000033590	Myo5c	31.9886	-3.96602	0.551756	-7.188	6.57459e-13	1.16652e-10	Downregulated
ENSMUSG00000032344	Cgas	19.9707	-1.42907	0.48343	-2.95609	0.00311562	0.0272065	Downregulated
ENSMUSG00000038379	Ttk	31.3364	-5.32894	0.942154	-5.65612	1.54832e-08	9.22478e-07	Downregulated
ENSMUSG00000056131	Pgm3	222.504	-1.07413	0.288775	-3.71959	0.000199543	0.00318677	Downregulated
ENSMUSG00000032418	Me1	1753.44	1.35672	0.413015	3.28492	0.0010201	0.0116565	Upregulated
ENSMUSG00000032363	Adamts7	266.791	-1.68594	0.427243	-3.94609	7.94363e-05	0.00149311	Downregulated
ENSMUSG00000032372	Plscr2	250.146	1.36421	0.21391	6.3775	1.80006e-10	1.77218e-08	Upregulated
ENSMUSG00000032374	Plod2	27.9278	-1.15372	0.407015	-2.83459	0.00458845	0.0363697	Downregulated
ENSMUSG00000110827		19.5323	1.63461	0.601412	2.71795	0.00656882	0.0478179	Upregulated
ENSMUSG00000049493	Pls1	237.207	-1.04236	0.293403	-3.55265	0.000381377	0.00538733	Downregulated
ENSMUSG00000032411	Tfdp2	319.504	-1.03687	0.26361	-3.93333	8.37757e-05	0.00154925	Downregulated
ENSMUSG00000046997	Spsb4	38.0472	4.08086	0.689654	5.91726	3.27352e-09	2.33869e-07	Upregulated
ENSMUSG00000046402	Rbp1	988.165	-1.32024	0.211349	-6.24675	4.19088e-10	3.6976e-08	Downregulated
ENSMUSG00000032548	Slco2a1	912.655	1.59094	0.310644	5.12143	3.03228e-07	1.24578e-05	Upregulated
ENSMUSG00000032555	Topbp1	246.927	-1.18535	0.275572	-4.30141	1.69717e-05	0.00039966	Downregulated
ENSMUSG00000043719	Col6a6	72.1405	-1.14765	0.372784	-3.0786	0.00207973	0.0201955	Downregulated
ENSMUSG00000023345	Poc1a	46.4311	-1.22762	0.3416	-3.59373	0.000325976	0.00470804	Downregulated
ENSMUSG00000023249	Parp3	527.558	1.12401	0.260224	4.31938	1.56467e-05	0.000374824	Upregulated
ENSMUSG00000010051	Hyal1	215.598	1.6477	0.230982	7.13347	9.78678e-13	1.71758e-10	Upregulated
ENSMUSG00000079334	Naa80	458.499	1.49503	0.288689	5.17867	2.2347e-07	9.57068e-06	Upregulated
ENSMUSG00000032584	Mst1r	43.5402	-3.05322	0.397922	-7.67291	1.68139e-14	4.17657e-12	Downregulated
ENSMUSG00000032586	Traip	24.4424	-2.29576	0.79576	-2.88498	0.00391435	0.032147	Downregulated
ENSMUSG00000053646	Plxnb1	1142.69	-1.65187	0.263946	-6.25835	3.89079e-10	3.49003e-08	Downregulated
ENSMUSG00000032477	Cdc25a	143.272	-1.11485	0.257596	-4.32789	1.50543e-05	0.000361706	Downregulated
ENSMUSG00000032484	Ngp	559.631	-5.90529	1.74034	-3.39318	0.000690862	0.00867391	Downregulated
ENSMUSG00000057802	Gm10030	47.0598	-1.14562	0.265221	-4.31948	1.56398e-05	0.000374824	Downregulated
ENSMUSG00000032496	Ltf	367.253	-5.34901	1.69731	-3.15147	0.00162452	0.0167815	Downregulated
ENSMUSG00000038775	Vill	78.8618	-2.73919	0.488519	-5.60713	2.05704e-08	1.16947e-06	Downregulated
ENSMUSG00000052336	Cx3cr1	21.6257	-1.58075	0.512811	-3.08252	0.00205255	0.0200124	Downregulated
ENSMUSG00000038233	Gask1a	145.353	3.94391	0.522205	7.55242	4.27256e-14	9.58122e-12	Upregulated
ENSMUSG00000036768	Kif15	35.375	-3.33186	0.615111	-5.41667	6.07183e-08	3.00711e-06	Downregulated
ENSMUSG00000020453	Patz1	39.6364	-1.37778	0.359177	-3.83594	0.000125086	0.00217166	Downregulated
ENSMUSG00000057897	Camk2b	186.848	6.36983	1.44154	4.41876	9.92686e-06	0.000252011	Upregulated
ENSMUSG00000020427	Igfbp3	607.888	-1.42013	0.300247	-4.72987	2.24659e-06	7.00259e-05	Downregulated
ENSMUSG00000035455	Fignl1	45.293	-6.06328	1.00168	-6.05309	1.42097e-09	1.12524e-07	Downregulated
ENSMUSG00000020182	Ddc	1599.29	1.23071	0.281781	4.3676	1.25621e-05	0.000310581	Upregulated
ENSMUSG00000020176	Grb10	387.668	-2.45988	0.242504	-10.1437	3.53539e-24	3.00433e-21	Downregulated
ENSMUSG00000020173	Cobl	207.497	-1.01752	0.188147	-5.4081	6.36983e-08	3.10717e-06	Downregulated
ENSMUSG00000020142	Slc1a4	357.691	-1.12621	0.243623	-4.62276	3.7866e-06	0.000110358	Downregulated
ENSMUSG00000032740	Ccdc88a	41.2538	-1.1643	0.336977	-3.45512	0.000550049	0.00725252	Downregulated
ENSMUSG00000069919	Hba-a1	611.27	-3.48338	0.875326	-3.97952	6.9054e-05	0.00132416	Downregulated
ENSMUSG00000040711	Sh3pxd2b	59.4882	-1.28028	0.381058	-3.3598	0.000779995	0.00955524	Downregulated
ENSMUSG00000069910	Spdl1	24.9783	-4.00884	0.814404	-4.92242	8.5481e-07	3.04004e-05	Downregulated
ENSMUSG00000020330	Hmmr	73.4886	-6.62666	0.963001	-6.88126	5.93248e-12	8.40227e-10	Downregulated
ENSMUSG00000020415	Pttg1	101.089	-2.2182	0.557067	-3.98193	6.83568e-05	0.00131548	Downregulated
ENSMUSG00000050541	Adra1b	1032.37	1.1073	0.291661	3.79652	0.000146744	0.00248315	Upregulated
ENSMUSG00000019189	Rnf145	769.659	-1.14326	0.206751	-5.52965	3.20868e-08	1.71548e-06	Downregulated
ENSMUSG00000081251		148.687	1.38984	0.304621	4.56254	5.05396e-06	0.00014045	Upregulated
ENSMUSG00000011256	Adam19	43.9125	-1.37075	0.31924	-4.29379	1.75651e-05	0.000411024	Downregulated
ENSMUSG00000036545	Adamts2	116.541	-1.29682	0.292086	-4.43985	9.00197e-06	0.000231074	Downregulated
ENSMUSG00000020334	Slc22a4	35.2301	1.77955	0.361997	4.91592	8.83651e-07	3.12198e-05	Upregulated
ENSMUSG00000060068		54.0413	1.95075	0.478935	4.07309	4.63938e-05	0.000955451	Upregulated
ENSMUSG00000000594	Gm2a	1452.75	1.24552	0.260982	4.77243	1.82016e-06	5.85423e-05	Upregulated
ENSMUSG00000018593	Sparc	3366.19	-1.65117	0.244304	-6.75867	1.3926e-11	1.82804e-09	Downregulated
ENSMUSG00000020538	Srebf1	4321.07	1.15224	0.426512	2.70155	0.00690171	0.0494168	Upregulated
ENSMUSG00000042331	Specc1	57.4291	-1.33124	0.433797	-3.06881	0.00214916	0.020692	Downregulated
ENSMUSG00000049928	Glp2r	7.22613	-4.91714	1.3681	-3.59414	0.000325459	0.00470804	Downregulated
ENSMUSG00000020897	Aurkb	62.0472	-4.34065	0.674034	-6.43981	1.19624e-10	1.23022e-08	Downregulated
ENSMUSG00000043419	Rnf227	16.2297	-1.57611	0.564272	-2.79317	0.00521951	0.0401305	Downregulated
ENSMUSG00000040938	Slc16a11	307.972	1.58455	0.408224	3.88157	0.000103785	0.00186812	Upregulated
ENSMUSG00000000317	Bcl6b	65.2084	-1.12346	0.372778	-3.01376	0.00258033	0.0236851	Downregulated
ENSMUSG00000020830	Vmo1	47.6172	1.78434	0.398756	4.47477	7.64923e-06	0.000201147	Upregulated
ENSMUSG00000020808	Pimreg	14.4297	-3.58491	0.939872	-3.81426	0.000136593	0.00233874	Downregulated
ENSMUSG00000040471	Ggt6	242.527	2.91005	0.507235	5.73707	9.63281e-09	6.07544e-07	Upregulated
ENSMUSG00000038807	Rap1gap2	49.4018	-1.19133	0.363866	-3.27409	0.00106004	0.0120193	Downregulated
ENSMUSG00000020841	Cpd	680.274	-1.50555	0.173777	-8.6637	4.56703e-18	1.99295e-15	Downregulated
ENSMUSG00000002059	Rab34	75.4567	-1.30902	0.23758	-5.5098	3.59236e-08	1.8955e-06	Downregulated
ENSMUSG00000002055	Spag5	64.3618	-3.75302	0.609288	-6.15968	7.28909e-10	6.09791e-08	Downregulated
ENSMUSG00000002058	Unc119	168.423	-1.73986	0.227933	-7.6332	2.28991e-14	5.43718e-12	Downregulated
ENSMUSG00000001095	Slc13a2	10.4735	5.78248	1.29433	4.46755	7.91215e-06	0.000206714	Upregulated
ENSMUSG00000108822		232.649	1.10327	0.345979	3.18882	0.00142853	0.0152445	Upregulated
ENSMUSG00000017550	Atad5	45.1218	-1.09945	0.405411	-2.71194	0.00668913	0.0483666	Downregulated
ENSMUSG00000069793	Slfn9	136.17	-2.31067	0.529378	-4.36488	1.27193e-05	0.000313057	Downregulated
ENSMUSG00000051452	Gm11437	61.1714	1.35915	0.468593	2.9005	0.00372572	0.03104	Upregulated
ENSMUSG00000034329	Brip1	47.7776	-1.21549	0.405979	-2.99397	0.00275369	0.0249082	Downregulated
ENSMUSG00000080823		13.4959	1.62989	0.599115	2.7205	0.0065183	0.0475359	Upregulated
ENSMUSG00000018427	Ypel2	381.837	1.16133	0.342961	3.38618	0.000708721	0.00887743	Upregulated
ENSMUSG00000020493	Prr11	32.4136	-5.09453	0.978739	-5.2052	1.93792e-07	8.45666e-06	Downregulated
ENSMUSG00000020492	Ska2	35.0115	-1.24254	0.405871	-3.06141	0.00220299	0.0211346	Downregulated
ENSMUSG00000085972		107.988	-1.89974	0.303471	-6.26004	3.84871e-10	3.47158e-08	Downregulated
ENSMUSG00000020865	Abcc3	2824.45	1.59344	0.243999	6.5305	6.55501e-11	7.00908e-09	Upregulated
ENSMUSG00000039055	Eme1	10.7914	-5.44273	1.33622	-4.07322	4.63673e-05	0.000955451	Downregulated
ENSMUSG00000001506	Col1a1	314.085	-1.53081	0.311251	-4.91826	8.73183e-07	3.09176e-05	Downregulated
ENSMUSG00000017499	Cdc6	34.0569	-4.67162	0.946433	-4.93603	7.97275e-07	2.85295e-05	Downregulated
ENSMUSG00000020914	Top2a	253.236	-5.56123	0.539517	-10.3078	6.49641e-25	6.17006e-22	Downregulated
ENSMUSG00000035849	Krt222	7.94159	-2.09621	0.617597	-3.39415	0.000688427	0.00867032	Downregulated
ENSMUSG00000017830	Dhx58	127.256	1.42329	0.352772	4.03458	5.46993e-05	0.001089	Upregulated
ENSMUSG00000001313	Rnd2	138.199	1.12024	0.376744	2.97347	0.00294454	0.0260774	Upregulated
ENSMUSG00000017146	Brca1	79.0088	-2.07974	0.304057	-6.83997	7.92081e-12	1.1025e-09	Downregulated
ENSMUSG00000034773	Hrob	11.7068	-3.906	1.14302	-3.41726	0.00063255	0.00810568	Downregulated
ENSMUSG00000006574	Slc4a1	21.1952	-4.25157	1.3124	-3.23954	0.00119723	0.0132674	Downregulated
ENSMUSG00000051378	Kif18b	28.2183	-6.88493	1.28617	-5.35306	8.64798e-08	4.08275e-06	Downregulated
ENSMUSG00000065126	Snord104	67.0769	1.26831	0.439896	2.8832	0.00393661	0.032297	Upregulated
ENSMUSG00000034427	Myo15b	60.9208	-3.98363	0.576936	-6.90481	5.02692e-12	7.31213e-10	Downregulated
ENSMUSG00000054517	Trim65	141.116	1.09202	0.210987	5.17579	2.2695e-07	9.69402e-06	Upregulated
ENSMUSG00000017716	Birc5	161.875	-4.09188	0.614717	-6.65653	2.80374e-11	3.37662e-09	Downregulated
ENSMUSG00000025582	Nptx1	61.362	-2.18098	0.448895	-4.85855	1.18246e-06	4.00641e-05	Downregulated
ENSMUSG00000078572	Ndufaf8	93.3693	1.39751	0.462441	3.02202	0.00251091	0.0232461	Upregulated
ENSMUSG00000043993		39.4506	1.48899	0.464225	3.20748	0.00133903	0.0144133	Upregulated
ENSMUSG00000025127	Gcgr	4102.81	1.0399	0.306061	3.39769	0.000679577	0.00858565	Upregulated
ENSMUSG00000025137	Pcyt2	10103.8	1.22221	0.200824	6.08598	1.15779e-09	9.39381e-08	Upregulated
ENSMUSG00000025153	Fasn	6261.18	2.4626	0.595643	4.13435	3.55962e-05	0.000757369	Upregulated
ENSMUSG00000021214	Akr1c18	142.784	-5.00851	0.802798	-6.23881	4.40914e-10	3.84811e-08	Downregulated
ENSMUSG00000113543		91.1586	3.20668	0.421001	7.6168	2.60036e-14	5.99792e-12	Upregulated
ENSMUSG00000005397	Nid1	557.735	-1.92395	0.216336	-8.89332	5.93112e-19	2.90193e-16	Downregulated
ENSMUSG00000055313	Pgbd1	16.0641	-1.40182	0.50607	-2.77001	0.00560545	0.0421741	Downregulated
ENSMUSG00000018102	H2bc4	540.433	1.16344	0.239471	4.85836	1.18361e-06	4.00641e-05	Upregulated
ENSMUSG00000021338	Carmil1	106.787	1.51261	0.294327	5.13923	2.75871e-07	1.15096e-05	Upregulated
ENSMUSG00000006711	D130043K22Rik	80.6716	1.28563	0.339675	3.7849	0.000153773	0.0025702	Upregulated
ENSMUSG00000076431	Sox4	6.33396	-2.03295	0.736443	-2.7605	0.00577134	0.0431208	Downregulated
ENSMUSG00000021411	Pxdc1	1098.78	1.16553	0.29735	3.91971	8.8655e-05	0.00162522	Upregulated
ENSMUSG00000021416	Eci3	32.7356	4.01763	0.802935	5.00368	5.6245e-07	2.10703e-05	Upregulated
ENSMUSG00000021418	Rpp40	66.4571	1.17495	0.297844	3.94484	7.98536e-05	0.0014992	Upregulated
ENSMUSG00000114247		155.291	1.4295	0.484398	2.95108	0.00316662	0.0275001	Upregulated
ENSMUSG00000021377	Dek	432.594	-1.0194	0.214305	-4.75676	1.96723e-06	6.25253e-05	Downregulated
ENSMUSG00000005320	Fgfr4	967.524	1.00585	0.192862	5.21537	1.83447e-07	8.1149e-06	Upregulated
ENSMUSG00000021485	Mxd3	15.4407	-3.73727	0.836147	-4.46962	7.8357e-06	0.000205049	Downregulated
ENSMUSG00000021496	Pcbd2	47.4092	1.09198	0.390386	2.79718	0.00515503	0.0397864	Upregulated
ENSMUSG00000055254	Ntrk2	291.967	1.87033	0.491365	3.80639	0.000141011	0.00240419	Upregulated
ENSMUSG00000033114	Slc35d2	837.613	1.05741	0.312505	3.38365	0.000715294	0.00895282	Upregulated
ENSMUSG00000097101	1810034E14Rik	61.5913	1.42567	0.50005	2.85106	0.00435732	0.0349669	Upregulated
ENSMUSG00000113753		26.4942	1.24176	0.445568	2.78692	0.00532118	0.040757	Upregulated
ENSMUSG00000021569	Trip13	34.9263	-1.46245	0.533888	-2.73924	0.0061581	0.0454427	Downregulated
ENSMUSG00000062382	Ftl1-ps2	198.574	1.32304	0.301286	4.39131	1.1267e-05	0.000281169	Upregulated
ENSMUSG00000005583	Mef2c	44.9969	-1.13798	0.4131	-2.75473	0.00587411	0.0437066	Downregulated
ENSMUSG00000021613	Hapln1	39.9722	-4.99524	1.3254	-3.76886	0.000163995	0.0027102	Downregulated
ENSMUSG00000048376	F2r	329.757	-1.20569	0.243021	-4.96128	7.003e-07	2.54264e-05	Downregulated
ENSMUSG00000045273	Cenph	20.6927	-3.39061	0.764907	-4.43272	9.30538e-06	0.000238106	Downregulated
ENSMUSG00000041431	Ccnb1	141.154	-6.45158	1.00396	-6.42614	1.30886e-10	1.3208e-08	Downregulated
ENSMUSG00000021714	Cenpk	25.9184	-2.16701	0.634404	-3.41582	0.000635897	0.0081421	Downregulated
ENSMUSG00000021696	Elovl7	21.1762	-1.57018	0.498848	-3.14761	0.00164611	0.0169395	Downregulated
ENSMUSG00000021697	Depdc1b	16.444	-3.57629	0.911858	-3.92198	8.78229e-05	0.00161502	Downregulated
ENSMUSG00000049985	Ankrd55	174.039	3.3067	0.361712	9.1418	6.142e-20	3.19899e-17	Upregulated
ENSMUSG00000114536		31.0043	4.53868	0.787106	5.76629	8.10375e-09	5.15131e-07	Upregulated
ENSMUSG00000021759	Plpp1	132.426	-1.04888	0.293403	-3.57488	0.000350392	0.00500215	Downregulated
ENSMUSG00000095930	Nim1k	42.8873	1.19935	0.306447	3.91371	9.08877e-05	0.00166192	Upregulated
ENSMUSG00000112276		5.19748	3.85326	1.35666	2.84027	0.0045076	0.0358697	Upregulated
ENSMUSG00000020601	Trib2	73.6335	-1.28775	0.326534	-3.94368	8.02393e-05	0.0015047	Downregulated
ENSMUSG00000113629		5.04666	3.17429	1.08645	2.9217	0.00348126	0.0295834	Upregulated
ENSMUSG00000020656	Grhl1	51.6249	-2.78735	0.422782	-6.59287	4.31394e-11	4.83701e-09	Downregulated
ENSMUSG00000020649	Rrm2	121.927	-3.15404	0.525812	-5.99843	1.9924e-09	1.49625e-07	Downregulated
ENSMUSG00000020638	Cmpk2	70.1854	1.04308	0.335245	3.1114	0.00186202	0.0185353	Upregulated
ENSMUSG00000020673	Tpo	21.0566	2.76612	0.565121	4.89474	9.84348e-07	3.41791e-05	Upregulated
ENSMUSG00000020672	Sntg2	203.076	1.14335	0.189795	6.02411	1.70043e-09	1.31996e-07	Upregulated
ENSMUSG00000036136	Fam110c	25.724	-1.41295	0.434683	-3.25054	0.00115188	0.0128175	Downregulated
ENSMUSG00000002900	Lamb1	183.864	-1.0866	0.22029	-4.9326	8.11418e-07	2.89209e-05	Downregulated
ENSMUSG00000020651	Slc26a4	14.8106	2.23012	0.657221	3.39326	0.00069066	0.00867391	Upregulated
ENSMUSG00000004698	Hdac9	15.2276	-1.59469	0.55391	-2.87897	0.00398977	0.0326336	Downregulated
ENSMUSG00000035293	G2e3	112.898	-1.22641	0.32945	-3.72259	0.000197186	0.0031585	Downregulated
ENSMUSG00000047534	Mis18bp1	22.8791	-2.88797	0.733334	-3.93813	8.21175e-05	0.00152574	Downregulated
ENSMUSG00000021068	Nin	78.2941	-1.00722	0.260785	-3.86227	0.000112339	0.00199981	Downregulated
ENSMUSG00000109482		575.153	11.3537	1.20146	9.44993	3.39069e-21	2.02763e-18	Upregulated
ENSMUSG00000021061	Sptb	91.3115	-1.43685	0.372681	-3.85545	0.000115516	0.00204286	Downregulated
ENSMUSG00000072949	Acot1	139.657	2.24252	0.534765	4.19346	2.74728e-05	0.000603505	Upregulated
ENSMUSG00000021228	Acot3	482.783	1.71297	0.512007	3.3456	0.000821036	0.00990025	Upregulated
ENSMUSG00000034258	Flvcr2	139.526	-2.0792	0.354769	-5.86072	4.60863e-09	3.15301e-07	Downregulated
ENSMUSG00000021256	Vash1	14.871	-1.50291	0.477037	-3.15052	0.00162982	0.0168189	Downregulated
ENSMUSG00000061533	Cep128	25.9114	-1.55041	0.470634	-3.29429	0.000986707	0.0113714	Downregulated
ENSMUSG00000033854	Kcnk10	19.9644	1.89321	0.594665	3.18365	0.0014543	0.0154182	Upregulated
ENSMUSG00000021176	Efcab11	8.39646	-4.24837	1.31419	-3.23268	0.00122633	0.0134621	Downregulated
ENSMUSG00000021185	Dglucy	469.578	1.14821	0.276364	4.15471	3.25699e-05	0.0007021	Upregulated
ENSMUSG00000064215	Ifi27	964.459	1.18275	0.279348	4.23397	2.29605e-05	0.000515606	Upregulated
ENSMUSG00000071177	Serpina1d	5944.99	-1.17528	0.228235	-5.14943	2.61284e-07	1.09862e-05	Downregulated
ENSMUSG00000090555	Gm8893	9664.03	1.29674	0.240573	5.39022	7.03727e-08	3.38166e-06	Upregulated
ENSMUSG00000079015	Serpina1c	12412.5	1.59285	0.280861	5.67131	1.41706e-08	8.56922e-07	Upregulated
ENSMUSG00000041567	Serpina12	37.5556	2.40191	0.450219	5.33497	9.55591e-08	4.47217e-06	Upregulated
ENSMUSG00000092075		2604.61	8.11019	1.17659	6.89298	5.46355e-12	7.80659e-10	Upregulated
ENSMUSG00000041550	Serpina5	21.0961	2.62911	0.818312	3.21284	0.00131428	0.0142323	Upregulated
ENSMUSG00000066361	Serpina3c	249.027	1.08563	0.389524	2.78707	0.00531878	0.040757	Upregulated
ENSMUSG00000066363	Serpina3f	56.8018	-1.741	0.396661	-4.38913	1.13805e-05	0.000283564	Downregulated
ENSMUSG00000041481	Serpina3g	505.254	-1.26375	0.467904	-2.70086	0.00691597	0.0494751	Downregulated
ENSMUSG00000044715	Gskip	154.665	-1.07316	0.212155	-5.0584	4.22794e-07	1.6569e-05	Downregulated
ENSMUSG00000021260	Hhipl1	7.23588	2.75737	0.944989	2.91788	0.00352415	0.0298692	Upregulated
ENSMUSG00000021259	Cyp46a1	1033.04	6.84938	0.383299	17.8695	2.03677e-71	3.28857e-67	Upregulated
ENSMUSG00000097451		73.8061	-1.13331	0.401618	-2.82186	0.00477467	0.0376058	Downregulated
ENSMUSG00000037686	Aspg	3352.86	1.4301	0.368097	3.88511	0.000102282	0.00184519	Upregulated
ENSMUSG00000052160	Pld4	263.363	-1.10492	0.377181	-2.92941	0.0033961	0.0290222	Downregulated
ENSMUSG00000037466	Tedc1	24.1143	-2.50951	0.627107	-4.00173	6.28821e-05	0.00123365	Downregulated
ENSMUSG00000076613	Ighg2b	10.6022	5.13983	1.46126	3.51739	0.000435811	0.00600392	Upregulated
ENSMUSG00000076614		26.7239	2.51342	0.914137	2.7495	0.00596855	0.0442801	Upregulated
ENSMUSG00000076617	Ighm	528.344	3.43782	0.6946	4.94935	7.44613e-07	2.6836e-05	Upregulated
ENSMUSG00000112980	D430020J02Rik	13.836	-2.84721	0.742635	-3.83393	0.000126113	0.00218479	Downregulated
ENSMUSG00000042029	Ncapg2	64.4992	-3.0594	0.560241	-5.46086	4.73823e-08	2.421e-06	Downregulated
ENSMUSG00000021175	Cdca7l	19.4289	-2.79289	0.699582	-3.99223	6.54553e-05	0.00127484	Downregulated
ENSMUSG00000114999		21.3311	-1.83172	0.483547	-3.78809	0.000151807	0.00255055	Downregulated
ENSMUSG00000022186	Oxct1	124.531	-1.38808	0.344476	-4.02953	5.58883e-05	0.0011072	Downregulated
ENSMUSG00000022149	C9	5669.32	1.43205	0.363323	3.94153	8.09626e-05	0.00150949	Upregulated
ENSMUSG00000072664	Ugt3a1	530.983	2.1089	0.468378	4.50256	6.71401e-06	0.000180373	Upregulated
ENSMUSG00000047497	Adamts12	27.0614	-2.35068	0.473774	-4.96161	6.99109e-07	2.54264e-05	Downregulated
ENSMUSG00000022206	Npr3	38.1553	-1.21257	0.333641	-3.63437	0.000278664	0.00416603	Downregulated
ENSMUSG00000043556	Fbxl7	15.8768	-1.48028	0.491267	-3.01319	0.00258519	0.0236974	Downregulated
ENSMUSG00000022236	Ropn1l	164.957	1.59973	0.293585	5.44896	5.06659e-08	2.58061e-06	Upregulated
ENSMUSG00000022235	Cmbl	1468.86	1.12813	0.19349	5.83044	5.52827e-09	3.7347e-07	Upregulated
ENSMUSG00000096956	Snhg18	47.5681	-1.1744	0.296524	-3.96056	7.47738e-05	0.00141702	Downregulated
ENSMUSG00000022324	Matn2	49.701	-1.83591	0.328282	-5.59249	2.23832e-08	1.25923e-06	Downregulated
ENSMUSG00000115333		15.9823	3.1199	0.645558	4.83287	1.34581e-06	4.48956e-05	Upregulated
ENSMUSG00000022309	Angpt1	12.509	-1.91914	0.684916	-2.80201	0.00507846	0.039327	Downregulated
ENSMUSG00000063727	Tnfrsf11b	112.427	-1.01837	0.273456	-3.72407	0.000196037	0.00314749	Downregulated
ENSMUSG00000022425	Enpp2	803.099	-1.76554	0.235976	-7.48188	7.32682e-14	1.59863e-11	Downregulated
ENSMUSG00000097286	Gm26684	70.0311	-1.37133	0.297809	-4.60474	4.1298e-06	0.000117809	Downregulated
ENSMUSG00000115200		70.3765	-1.63487	0.308883	-5.29284	1.20429e-07	5.53972e-06	Downregulated
ENSMUSG00000022360	Atad2	116.928	-1.93314	0.351686	-5.49679	3.86775e-08	2.01447e-06	Downregulated
ENSMUSG00000022347	A1bg	510.962	4.03134	1.32782	3.03605	0.00239701	0.022449	Upregulated
ENSMUSG00000005125	Ndrg1	192.422	1.16552	0.233826	4.98457	6.21003e-07	2.30238e-05	Upregulated
ENSMUSG00000075602	Ly6a	578.106	2.33211	0.644818	3.6167	0.000298387	0.00438776	Upregulated
ENSMUSG00000100287		23.6889	1.9749	0.595162	3.31826	0.000905789	0.0106131	Upregulated
ENSMUSG00000079018	Ly6c1	35.7467	2.6419	0.47173	5.60045	2.13792e-08	1.21119e-06	Upregulated
ENSMUSG00000022584	Ly6c2	21.6649	1.97095	0.64486	3.0564	0.00224013	0.0214019	Upregulated
ENSMUSG00000102051	Ly6a2	7.91976	2.89537	1.02265	2.83124	0.00463674	0.0366625	Upregulated
ENSMUSG00000034429	Zfp707	659.219	1.32632	0.333518	3.97674	6.98653e-05	0.00133655	Upregulated
ENSMUSG00000063704	Mapk15	121.239	3.49222	0.374517	9.3246	1.114e-20	6.20229e-18	Upregulated
ENSMUSG00000022564	Grina	1829.21	1.07275	0.180798	5.93341	2.96714e-09	2.12922e-07	Upregulated
ENSMUSG00000022562	Oplah	1320.61	1.35107	0.27141	4.97795	6.42598e-07	2.36342e-05	Upregulated
ENSMUSG00000022526	Zfp251	44.4568	-1.0428	0.286787	-3.63616	0.000276732	0.00414482	Downregulated
ENSMUSG00000057346	Apol9a	598.709	2.39716	0.72152	3.32237	0.00089257	0.010527	Upregulated
ENSMUSG00000068246	Apol9b	1041.68	2.53915	0.720406	3.52461	0.000424107	0.00585827	Upregulated
ENSMUSG00000016552	Foxred2	10.1996	-2.50863	0.778979	-3.2204	0.00128012	0.0139371	Downregulated
ENSMUSG00000022440	C1qtnf6	83.1361	-2.40278	0.360989	-6.65611	2.81169e-11	3.37662e-09	Downregulated
ENSMUSG00000116097	Gm36738	39.9933	1.04309	0.356671	2.92452	0.00344982	0.0293781	Upregulated
ENSMUSG00000006378	Gcat	200.129	1.15933	0.297241	3.9003	9.6075e-05	0.00174885	Upregulated
ENSMUSG00000042622	Maff	54.8713	-1.70196	0.580959	-2.92956	0.00339439	0.0290222	Downregulated
ENSMUSG00000010830	Kdelr3	22.1573	-1.66168	0.550653	-3.01765	0.00254747	0.0234761	Downregulated
ENSMUSG00000022421	Nptxr	9.0274	-1.76754	0.623414	-2.83525	0.00457898	0.0363124	Downregulated
ENSMUSG00000089715	Cbx6	166.448	-1.2549	0.183786	-6.82804	8.60806e-12	1.17785e-09	Downregulated
ENSMUSG00000022415	Syngr1	32.9829	-2.19553	0.454377	-4.83194	1.35208e-06	4.49233e-05	Downregulated
ENSMUSG00000116219		9.25762	2.04746	0.643156	3.18345	0.00145531	0.0154182	Upregulated
ENSMUSG00000116130		79.8913	1.02925	0.284165	3.62201	0.00029232	0.00431821	Upregulated
ENSMUSG00000068083	Cyp2d40	655.114	1.60189	0.254047	6.30549	2.87284e-10	2.6658e-08	Upregulated
ENSMUSG00000075511		134.33	-1.42681	0.279927	-5.09709	3.44919e-07	1.39227e-05	Downregulated
ENSMUSG00000052496	Pkdrej	26.591	-1.60319	0.537401	-2.98322	0.00285229	0.025585	Downregulated
ENSMUSG00000022385	Gtse1	29.2883	-2.64551	0.624629	-4.23533	2.28218e-05	0.000513205	Downregulated
ENSMUSG00000016028	Celsr1	81.8778	2.05039	0.403337	5.08356	3.70425e-07	1.48042e-05	Upregulated
ENSMUSG00000035891	Cerk	130.982	-1.51366	0.380751	-3.97546	7.02441e-05	0.00134142	Downregulated
ENSMUSG00000022613	Miox	17.5293	-2.16019	0.706738	-3.05657	0.00223886	0.0214019	Downregulated
ENSMUSG00000055782	Abcd2	954.245	-1.26617	0.255917	-4.94758	7.51424e-07	2.70212e-05	Downregulated
ENSMUSG00000022987	Zfp641	21.7614	-2.18799	0.511469	-4.27785	1.88708e-05	0.000437143	Downregulated
ENSMUSG00000054855	Rnd1	324.371	1.68825	0.273306	6.17714	6.52741e-10	5.48914e-08	Upregulated
ENSMUSG00000003355	Fkbp11	223.813	-1.47915	0.293503	-5.03963	4.66433e-07	1.81034e-05	Downregulated
ENSMUSG00000116506		48.8924	1.10714	0.329299	3.36212	0.000773457	0.00949676	Upregulated
ENSMUSG00000072235	Tuba1a	107.409	-1.03679	0.302434	-3.42816	0.000607684	0.00783054	Downregulated
ENSMUSG00000032783	Troap	32.9691	-4.56189	0.910245	-5.01172	5.3945e-07	2.0398e-05	Downregulated
ENSMUSG00000023015	Racgap1	100.033	-3.7572	0.631378	-5.95079	2.66853e-09	1.93211e-07	Downregulated
ENSMUSG00000116180		30.1443	-1.28787	0.382046	-3.37098	0.000749026	0.00927208	Downregulated
ENSMUSG00000098112	Bin2	130.255	1.31587	0.435702	3.02012	0.00252671	0.0233388	Upregulated
ENSMUSG00000023031	Cela1	332.988	1.78301	0.21219	8.40288	4.35663e-17	1.58068e-14	Upregulated
ENSMUSG00000023044	Csad	2424.14	1.63524	0.455013	3.59382	0.00032586	0.00470804	Upregulated
ENSMUSG00000058290	Espl1	44.4174	-3.61367	0.720025	-5.01882	5.19907e-07	1.9845e-05	Downregulated
ENSMUSG00000038055	Dexi	327.616	1.11011	0.26793	4.14329	3.4236e-05	0.000733124	Upregulated
ENSMUSG00000037991	Rmi2	12.1956	-2.87689	0.927382	-3.10216	0.00192112	0.0189483	Downregulated
ENSMUSG00000037972	Snn	42.414	-1.37085	0.337027	-4.06746	4.75282e-05	0.000973378	Downregulated
ENSMUSG00000022673	Mcm4	171.345	-1.77376	0.378516	-4.68609	2.78468e-06	8.3262e-05	Downregulated
ENSMUSG00000003528	Slc25a1	2423.56	1.11245	0.221812	5.0153	5.29502e-07	2.01161e-05	Upregulated
ENSMUSG00000003531	Dgcr6	527.441	1.27831	0.275569	4.6388	3.50439e-06	0.000102689	Upregulated
ENSMUSG00000003526	Prodh	2178.53	1.40206	0.231114	6.06651	1.30717e-09	1.05002e-07	Upregulated
ENSMUSG00000000028	Cdc45	48.8165	-2.08873	0.5165	-4.044	5.25468e-05	0.00105003	Downregulated
ENSMUSG00000022843	Clcn2	638.911	1.03898	0.174487	5.95447	2.60917e-09	1.89764e-07	Upregulated
ENSMUSG00000033581	Igf2bp2	31.5693	-1.93235	0.421905	-4.58005	4.64859e-06	0.000130647	Downregulated
ENSMUSG00000116831	Gm30505	47.0359	-1.34944	0.327002	-4.1267	3.67999e-05	0.000780776	Downregulated
ENSMUSG00000083903		8.27639	2.9508	0.912008	3.2355	0.0012143	0.0133466	Upregulated
ENSMUSG00000022797	Tfrc	1085.23	-1.68123	0.369035	-4.55575	5.22002e-06	0.000144567	Downregulated
ENSMUSG00000022791	Tnk2	307.019	1.02642	0.298798	3.43517	0.000592189	0.0076665	Upregulated
ENSMUSG00000035578	Iqcg	43.504	-1.34451	0.354773	-3.78976	0.000150791	0.00253612	Downregulated
ENSMUSG00000086324		87.4031	1.04701	0.385574	2.71546	0.00661845	0.0480708	Upregulated
ENSMUSG00000034206	Polq	19.9107	-4.69125	0.999563	-4.6933	2.6883e-06	8.0679e-05	Downregulated
ENSMUSG00000022816	Fstl1	201.501	-1.64981	0.306518	-5.38243	7.34876e-08	3.51045e-06	Downregulated
ENSMUSG00000116903	Gm19522	10.1556	2.29134	0.688708	3.32701	0.000877829	0.0103759	Upregulated
ENSMUSG00000022696	Sidt1	28.6142	-3.83859	0.494421	-7.7638	8.24188e-15	2.21789e-12	Downregulated
ENSMUSG00000022665	Ccdc80	467.545	-1.65784	0.26193	-6.3293	2.46273e-10	2.35285e-08	Downregulated
ENSMUSG00000033187	BC016579	7.60778	-3.24521	1.11947	-2.89887	0.00374509	0.0311692	Downregulated
ENSMUSG00000033031	Cip2a	68.7109	-3.7335	0.681592	-5.47763	4.31072e-08	2.22367e-06	Downregulated
ENSMUSG00000035270	Impg2	54.6858	1.64227	0.291747	5.62909	1.81167e-08	1.06368e-06	Upregulated
ENSMUSG00000052504	Epha3	16.545	-1.80923	0.549485	-3.2926	0.000992665	0.0114075	Downregulated
ENSMUSG00000022883	Robo1	30.0921	-1.47801	0.383505	-3.85395	0.000116229	0.00205321	Downregulated
ENSMUSG00000022762	Ncam2	12.4834	-2.34806	0.789133	-2.97549	0.00292522	0.0259717	Downregulated
ENSMUSG00000022893	Adamts1	186.178	-1.20756	0.297097	-4.06454	4.81266e-05	0.00098361	Downregulated
ENSMUSG00000100277	1810053B23Rik	27.3696	-2.22049	0.578945	-3.83542	0.000125352	0.00217393	Downregulated
ENSMUSG00000022945	Chaf1b	56.7709	-2.11334	0.371282	-5.69201	1.25556e-08	7.73751e-07	Downregulated
ENSMUSG00000040785	Ttc3	298.412	-1.1023	0.218825	-5.03738	4.71956e-07	1.82302e-05	Downregulated
ENSMUSG00000023805	Synj2	114.934	-1.30112	0.267855	-4.85754	1.18851e-06	4.01456e-05	Downregulated
ENSMUSG00000058542		231.821	1.38931	0.35998	3.8594	0.000113664	0.00201672	Upregulated
ENSMUSG00000092074	Dynlt1a	16.5955	-1.58238	0.555221	-2.85001	0.00437184	0.0350494	Downregulated
ENSMUSG00000056133	Unc93a2	29.906	-1.22533	0.44626	-2.74576	0.006037	0.0447126	Downregulated
ENSMUSG00000055945	Prr18	15.3634	1.93786	0.666149	2.90905	0.00362534	0.0304868	Upregulated
ENSMUSG00000078247	Airn	29.8386	-2.32958	0.448924	-5.18925	2.11144e-07	9.11531e-06	Downregulated
ENSMUSG00000089817	Gm7162	14.1122	-3.28577	0.714116	-4.60117	4.20118e-06	0.000119634	Downregulated
ENSMUSG00000048826	Dact2	116.565	1.10756	0.325231	3.40546	0.000660522	0.00839087	Upregulated
ENSMUSG00000023886	Smoc2	430.164	-3.06764	0.352523	-8.70195	3.2623e-18	1.46314e-15	Downregulated
ENSMUSG00000023885	Thbs2	155.938	-1.66948	0.311321	-5.36256	8.20499e-08	3.9079e-06	Downregulated
ENSMUSG00000116718		63.4543	1.09456	0.324613	3.3719	0.000746523	0.00925758	Upregulated
ENSMUSG00000080316	Spaca6	102.851	-1.03813	0.292694	-3.54681	0.000389933	0.00547075	Downregulated
ENSMUSG00000023908	Pkmyt1	37.536	-2.75029	0.502249	-5.47594	4.352e-08	2.23781e-06	Downregulated
ENSMUSG00000023909	Paqr4	30.8123	-1.23145	0.380238	-3.23863	0.00120107	0.0132745	Downregulated
ENSMUSG00000046070	Igfals	1627.06	1.61083	0.238797	6.74563	1.52368e-11	1.95249e-09	Upregulated
ENSMUSG00000034413	Neurl1b	59.2658	-2.76871	0.547216	-5.05964	4.20044e-07	1.65176e-05	Downregulated
ENSMUSG00000024301	Kifc5b	30.056	-1.56299	0.517057	-3.02285	0.00250405	0.0232359	Downregulated
ENSMUSG00000002250	Ppard	420.412	1.55688	0.483189	3.22209	0.0012726	0.013874	Upregulated
ENSMUSG00000066170		10.3539	-1.80395	0.606291	-2.97538	0.00292626	0.0259717	Downregulated
ENSMUSG00000024029	Tff3	225.978	-3.63621	0.561519	-6.47568	9.43889e-11	9.83228e-09	Downregulated
ENSMUSG00000024036	Slc37a1	665.004	-2.26736	0.360925	-6.28207	3.34103e-10	3.06502e-08	Downregulated
ENSMUSG00000024042	Sik1	471.491	1.55758	0.423955	3.67394	0.000238842	0.00365183	Upregulated
ENSMUSG00000117879		99.9483	5.8863	0.659062	8.93133	4.20921e-19	2.12381e-16	Upregulated
ENSMUSG00000024292	Cyp4f14	3813.51	1.21532	0.256484	4.73838	2.15429e-06	6.75402e-05	Upregulated
ENSMUSG00000079553	Kifc1	46.7759	-3.71947	0.567992	-6.54845	5.81359e-11	6.29974e-09	Downregulated
ENSMUSG00000092564	BC051226	24.6158	1.67778	0.510574	3.28608	0.00101594	0.0116171	Upregulated
ENSMUSG00000024330	Col11a2	25.2705	1.64788	0.519557	3.1717	0.00151551	0.0158583	Upregulated
ENSMUSG00000015451	C4a	165.779	1.49739	0.448335	3.33989	0.000838123	0.0100165	Upregulated
ENSMUSG00000050410	Tcf19	98.0449	-2.39632	0.434426	-5.51606	3.46685e-08	1.84131e-06	Downregulated
ENSMUSG00000059791	Nrm	43.6145	-1.51288	0.515487	-2.93485	0.00333705	0.0286139	Downregulated
ENSMUSG00000079492	Gm11127	160.308	1.17415	0.404314	2.90406	0.00368359	0.0307684	Upregulated
ENSMUSG00000073406	H2-Bl	39.7073	1.1967	0.420304	2.84723	0.00441011	0.0352678	Upregulated
ENSMUSG00000036036	Zfp57	22.6044	-1.23574	0.389613	-3.17171	0.00151545	0.0158583	Downregulated
ENSMUSG00000035186	Ubd	62.8806	-4.56443	1.53346	-2.97655	0.00291507	0.0259464	Downregulated
ENSMUSG00000023919	Cenpq	63.6367	-1.16553	0.421529	-2.76501	0.00569204	0.042726	Downregulated
ENSMUSG00000041293	Adgrf1	105.981	-1.82186	0.37249	-4.89104	1.00305e-06	3.46793e-05	Downregulated
ENSMUSG00000023914	Mep1a	5.79637	-4.33783	1.33297	-3.25425	0.00113691	0.0126685	Downregulated
ENSMUSG00000023963	Cyp39a1	894.38	-2.00696	0.276831	-7.24977	4.17482e-13	7.65985e-11	Downregulated
ENSMUSG00000023966	Rsph9	11.7814	2.65337	0.771808	3.43786	0.00058634	0.00761629	Upregulated
ENSMUSG00000023968	Crip3	22.1114	1.79981	0.412745	4.36058	1.29717e-05	0.000318301	Upregulated
ENSMUSG00000002769	Gnmt	21782.3	1.04081	0.256967	4.05038	5.11343e-05	0.00103073	Upregulated
ENSMUSG00000023266	Frs3	40.9627	1.18329	0.401327	2.94844	0.00319386	0.0276801	Upregulated
ENSMUSG00000040260	Daam2	69.8338	-1.10316	0.313787	-3.51562	0.000438735	0.00603905	Downregulated
ENSMUSG00000023940	Sgo1	24.2886	-3.89098	0.859524	-4.5269	5.98558e-06	0.000163604	Downregulated
ENSMUSG00000002835	Chaf1a	42.3109	-2.96109	0.599934	-4.93569	7.98671e-07	2.85295e-05	Downregulated
ENSMUSG00000001228	Uhrf1	102.745	-3.16633	0.562153	-5.6325	1.77613e-08	1.04662e-06	Downregulated
ENSMUSG00000002661	Alkbh7	114.553	1.15117	0.330178	3.48652	0.00048934	0.00660057	Upregulated
ENSMUSG00000003279	Dlgap1	53.8884	1.28109	0.326531	3.92334	8.73313e-05	0.00160781	Upregulated
ENSMUSG00000024056	Ndc80	21.9981	-3.58924	0.78552	-4.56925	4.89473e-06	0.00013649	Downregulated
ENSMUSG00000024084	Qpct	101.274	-1.20067	0.249833	-4.80586	1.54084e-06	5.04634e-05	Downregulated
ENSMUSG00000036368	Rmdn2	570.177	1.04454	0.213047	4.90287	9.44471e-07	3.30074e-05	Upregulated
ENSMUSG00000000673	Haao	7374.82	1.32453	0.212257	6.24021	4.36973e-10	3.83444e-08	Upregulated
ENSMUSG00000117485	Gm19696	278.159	1.17748	0.356183	3.30582	0.000946974	0.0110078	Upregulated
ENSMUSG00000024131	Slc3a1	624.695	1.63762	0.450642	3.63397	0.000279089	0.00416851	Upregulated
ENSMUSG00000117545	Gm30794	14.8901	-1.63773	0.547153	-2.99318	0.00276085	0.0249347	Downregulated
ENSMUSG00000098090	2700099C18Rik	20.4222	-3.81636	0.848881	-4.49575	6.93258e-06	0.000185936	Downregulated
ENSMUSG00000033960	Jcad	154.322	-1.5699	0.194951	-8.05278	8.09356e-16	2.58939e-13	Downregulated
ENSMUSG00000042942	Greb1l	73.4926	-1.83563	0.352638	-5.20541	1.93564e-07	8.45666e-06	Downregulated
ENSMUSG00000034295	Fhod3	10.6861	2.20727	0.673428	3.27766	0.00104671	0.0118921	Upregulated
ENSMUSG00000024268	Celf4	8.50269	1.8659	0.691188	2.69955	0.00694335	0.0495612	Upregulated
ENSMUSG00000117604		7.47444	-2.07962	0.732459	-2.83923	0.00452222	0.035933	Downregulated
ENSMUSG00000024388	Myo7b	20.2673	-2.06929	0.574072	-3.60458	0.000312657	0.00456434	Downregulated
ENSMUSG00000042834	Nrep	331.48	-1.29388	0.256338	-5.04757	4.47458e-07	1.74508e-05	Downregulated
ENSMUSG00000003779	Kif20a	87.3092	-3.56453	0.607014	-5.87224	4.29953e-09	2.96668e-07	Downregulated
ENSMUSG00000044201	Cdc25c	20.2158	-4.73356	1.16742	-4.05471	5.01964e-05	0.0010167	Downregulated
ENSMUSG00000006850	Tmco6	100.873	1.31317	0.314178	4.17969	2.91908e-05	0.000636912	Upregulated
ENSMUSG00000056671	Prelid2	124.818	3.64387	0.384769	9.47027	2.79115e-21	1.80264e-18	Upregulated
ENSMUSG00000024503	Spink1	48.8391	-4.60834	0.799868	-5.76137	8.34323e-09	5.28274e-07	Downregulated
ENSMUSG00000117780		230.173	1.73911	0.460751	3.77452	0.000160318	0.0026658	Upregulated
ENSMUSG00000062210	Tnfaip8	77.9175	-1.00437	0.339262	-2.96044	0.00307197	0.026898	Downregulated
ENSMUSG00000024529	Lox	34.4626	-1.7204	0.42539	-4.04428	5.24845e-05	0.00105003	Downregulated
ENSMUSG00000024538	Ppic	137.121	-1.76593	0.21614	-8.17031	3.07591e-16	1.03466e-13	Downregulated
ENSMUSG00000024590	Lmnb1	135.991	-1.18446	0.315066	-3.7594	0.000170324	0.00279477	Downregulated
ENSMUSG00000024598	Fbn2	9.75084	-3.74052	0.876416	-4.26798	1.97253e-05	0.000453037	Downregulated
ENSMUSG00000032735	Ablim3	335.525	1.60484	0.395858	4.05407	5.03336e-05	0.00101713	Upregulated
ENSMUSG00000045730	Adrb2	49.9693	-1.62126	0.422264	-3.83945	0.000123311	0.00214776	Downregulated
ENSMUSG00000042439	Zfp532	59.6854	-1.16134	0.295592	-3.92886	8.53484e-05	0.0015749	Downregulated
ENSMUSG00000024542	Cep192	104.728	-1.06931	0.298177	-3.58617	0.000335573	0.00482043	Downregulated
ENSMUSG00000036223	Ska1	13.0397	-4.88627	1.24886	-3.9126	9.13077e-05	0.00166771	Downregulated
ENSMUSG00000053846	Lipg	175.311	1.2213	0.417656	2.92419	0.00345358	0.0293945	Upregulated
ENSMUSG00000025880	Smad7	201.307	1.21015	0.322777	3.74918	0.000177417	0.00289059	Upregulated
ENSMUSG00000035372	1810055G02Rik	557.63	-1.74924	0.370126	-4.72606	2.28918e-06	7.08066e-05	Downregulated
ENSMUSG00000117739		18.7136	-1.92774	0.503207	-3.83091	0.000127673	0.00220235	Downregulated
ENSMUSG00000037263	Aldh3b3	136.546	1.66914	0.417167	4.00113	6.3042e-05	0.00123529	Upregulated
ENSMUSG00000038155	Gstp2	11.1051	-2.28029	0.808727	-2.8196	0.0048083	0.0376868	Downregulated
ENSMUSG00000024925	Rnaseh2c	146.751	1.22281	0.397646	3.07513	0.0021041	0.0203919	Upregulated
ENSMUSG00000024799	Tm7sf2	2217.26	1.51452	0.433029	3.4975	0.000469646	0.00639908	Upregulated
ENSMUSG00000024791	Cdca5	29.133	-3.58272	0.691489	-5.18117	2.205e-07	9.46859e-06	Downregulated
ENSMUSG00000053303	Slc22a26	1956.85	1.27376	0.239267	5.3236	1.01735e-07	4.74276e-06	Upregulated
ENSMUSG00000067656	Slc22a27	1062.13	-1.17572	0.182894	-6.42841	1.28946e-10	1.30941e-08	Downregulated
ENSMUSG00000063590	Slc22a28	11.2679	2.5757	0.752647	3.42219	0.000621191	0.00796644	Upregulated
ENSMUSG00000075044	Slc22a29	225.035	-1.54262	0.195367	-7.89601	2.87969e-15	8.30277e-13	Downregulated
ENSMUSG00000052562	Slc22a30	1469.51	2.28467	0.312739	7.30536	2.76516e-13	5.19143e-11	Upregulated
ENSMUSG00000067608		105.946	-1.12558	0.350868	-3.20798	0.00133671	0.0144076	Downregulated
ENSMUSG00000024660	Incenp	108.099	-1.81949	0.398895	-4.56134	5.08283e-06	0.000141009	Downregulated
ENSMUSG00000024694	Keg1	511.597	1.163	0.291898	3.98428	6.76848e-05	0.00130722	Upregulated
ENSMUSG00000024640	Psat1	50.3213	-3.46527	0.521622	-6.64327	3.06805e-11	3.61582e-09	Downregulated
ENSMUSG00000075268		14.7867	1.83943	0.547763	3.35807	0.000784893	0.00960067	Upregulated
ENSMUSG00000024697	Gna14	46.254	1.37204	0.294274	4.66246	3.12445e-06	9.23946e-05	Upregulated
ENSMUSG00000024727	Trpm6	68.7381	-1.61146	0.463836	-3.4742	0.000512376	0.0068427	Downregulated
ENSMUSG00000053279	Aldh1a1	6020.8	2.74182	0.458705	5.97729	2.26877e-09	1.67267e-07	Upregulated
ENSMUSG00000024943	Smc5	664.565	-1.06612	0.153525	-6.94425	3.80465e-12	5.74111e-10	Downregulated
ENSMUSG00000096249		10.086	1.96259	0.695972	2.81993	0.00480348	0.0376673	Upregulated
ENSMUSG00000118092		79.1926	2.29451	0.403593	5.6852	1.30662e-08	7.99116e-07	Upregulated
ENSMUSG00000024795	Kif20b	41.2443	-3.52544	0.710345	-4.963	6.94128e-07	2.53561e-05	Downregulated
ENSMUSG00000041180	Hectd2	35.714	1.32424	0.369379	3.58506	0.000337001	0.00483234	Upregulated
ENSMUSG00000087579	Hectd2os	154.889	5.32135	0.428442	12.4202	2.02953e-35	3.64098e-32	Upregulated
ENSMUSG00000012443	Kif11	68.4593	-3.14841	0.560604	-5.61611	1.95307e-08	1.12623e-06	Downregulated
ENSMUSG00000024987	Cyp26a1	92.9867	3.87852	0.860675	4.50637	6.59458e-06	0.00017746	Upregulated
ENSMUSG00000024989	Cep55	35.8569	-5.4398	0.977658	-5.56411	2.63488e-08	1.44213e-06	Downregulated
ENSMUSG00000054200	Ffar4	12.3968	-1.88311	0.560552	-3.35939	0.000781161	0.00956226	Downregulated
ENSMUSG00000024992	Pde6c	44.7495	-4.94087	0.715809	-6.9025	5.10962e-12	7.36607e-10	Downregulated
ENSMUSG00000044026	Slc35g1	335.407	-1.29195	0.256451	-5.03778	4.70952e-07	1.82302e-05	Downregulated
ENSMUSG00000025001	Hells	68.4634	-1.98193	0.552956	-3.58425	0.000338053	0.00484313	Downregulated
ENSMUSG00000025002	Cyp2c55	124.644	-4.33736	0.51246	-8.46381	2.58786e-17	9.94846e-15	Downregulated
ENSMUSG00000032808	Cyp2c38	1462.6	4.13477	0.310351	13.3229	1.70447e-40	4.58673e-37	Upregulated
ENSMUSG00000025004	Cyp2c40	3181.34	1.45969	0.434156	3.36214	0.000773419	0.00949676	Upregulated
ENSMUSG00000067225	Cyp2c54	1395.32	1.90883	0.222658	8.57291	1.00906e-17	4.17752e-15	Upregulated
ENSMUSG00000097792		4.83878	-2.85395	0.93489	-3.05271	0.00226787	0.0215902	Downregulated
ENSMUSG00000025008	Tctn3	36.9543	-1.56461	0.307472	-5.08862	3.60687e-07	1.44867e-05	Downregulated
ENSMUSG00000025014	Dntt	61.568	3.97263	0.662222	5.99894	1.98615e-09	1.49625e-07	Upregulated
ENSMUSG00000025202	Scd3	5.55737	5.1416	1.52532	3.37083	0.000749416	0.00927208	Upregulated
ENSMUSG00000037071	Scd1	55603.2	3.34698	1.03378	3.23761	0.00120535	0.0132843	Upregulated
ENSMUSG00000038754	Elovl3	21.2631	2.92757	0.633352	4.62234	3.79429e-06	0.000110383	Upregulated
ENSMUSG00000003555	Cyp17a1	269.698	2.61189	0.553872	4.71569	2.40888e-06	7.33844e-05	Upregulated
ENSMUSG00000117975	Itprip	34.6782	-1.42139	0.421448	-3.37263	0.000744534	0.00924	Downregulated
ENSMUSG00000034765	Dusp5	26.6354	-1.64769	0.351509	-4.68746	2.76612e-06	8.28603e-05	Downregulated
ENSMUSG00000042179	Pnliprp1	318.184	-8.38113	0.662971	-12.6418	1.24216e-36	2.50699e-33	Downregulated
ENSMUSG00000064367	ND5	35665.9	-1.02084	0.235354	-4.33747	1.44134e-05	0.000348381	Downregulated

## Sheet: Table S1b
Table S1b: DEGs between control mice week 6 vs. week after filtering for adjusted p-value < 0.05 and log2 fold change > 1.
EnsemblID	GeneName	baseMean	log2FoldChange	lfcSE	stat	pvalue	padj	regulation
ENSMUSG00000067818	Myl9	84.3545	-1.48362	0.343569	-4.31825	1.57269e-05	0.0427084	Downregulated
ENSMUSG00000017754	Pltp	304.614	1.46636	0.33615	4.36222	1.2875e-05	0.0399584	Upregulated
ENSMUSG00000046532	Ar	21.8693	2.47351	0.542437	4.56	5.11535e-06	0.0185218	Upregulated
ENSMUSG00000030257	Srgap3	18.9597	2.37847	0.511547	4.64956	3.32637e-06	0.0144531	Upregulated
ENSMUSG00000000303	Cdh1	1105.75	-1.44426	0.276462	-5.2241	1.75002e-07	0.00190096	Downregulated
ENSMUSG00000113399		55.1754	-5.17453	0.843702	-6.13312	8.61704e-10	1.87205e-05	Downregulated
ENSMUSG00000079018	Ly6c1	35.7467	1.55498	0.314226	4.94859	7.47528e-07	0.00406001	Upregulated
ENSMUSG00000023963	Cyp39a1	894.38	-1.33863	0.317154	-4.22074	2.43505e-05	0.0492735	Downregulated

## Sheet: Table S1c
Table S1c: DEGs between control week 3 vs. week 18 after filtering for adjusted p-value < 0.05 and log2 fold change > 1.
EnsemblID	GeneName	baseMean	log2FoldChange	lfcSE	stat	pvalue	padj	regulation
ENSMUSG00000025900	Rp1	4.03014	-5.53395	1.93469	-2.86038	0.00423131	0.0338667	Downregulated
ENSMUSG00000099032	Tcf24	90.6032	-1.81065	0.358058	-5.05687	4.26194e-07	1.99854e-05	Downregulated
ENSMUSG00000025930	Msc	13.7526	-2.33042	0.64522	-3.61182	0.000304053	0.00452262	Downregulated
ENSMUSG00000104149		5.78264	6.21589	1.35827	4.57634	4.73191e-06	0.000148018	Upregulated
ENSMUSG00000067780	Pi15	17.9455	-3.59605	0.918252	-3.91619	8.9959e-05	0.00170371	Downregulated
ENSMUSG00000090142		8.50387	2.08832	0.71188	2.93352	0.00335137	0.0286056	Upregulated
ENSMUSG00000041859	Mcm3	219.917	-1.59128	0.464967	-3.42235	0.000620828	0.00800981	Downregulated
ENSMUSG00000101249		2213.4	1.08021	0.310768	3.47596	0.000509037	0.00684972	Upregulated
ENSMUSG00000026064	Ptp4a1	21.0134	-1.76059	0.588384	-2.99224	0.00276935	0.0248305	Downregulated
ENSMUSG00000070960	Gm19680	58.0134	1.70212	0.482039	3.53109	0.000413854	0.00584363	Upregulated
ENSMUSG00000026117	Zap70	95.2647	3.11342	0.449417	6.92769	4.27779e-12	7.36663e-10	Upregulated
ENSMUSG00000026077	Npas2	103.471	1.6615	0.559307	2.97064	0.00297177	0.0262926	Upregulated
ENSMUSG00000026072	Il1r1	960.519	-2.27556	0.311512	-7.30486	2.77548e-13	6.5298e-11	Downregulated
ENSMUSG00000026043	Col3a1	1581.06	-1.98812	0.283373	-7.0159	2.28469e-12	4.24038e-10	Downregulated
ENSMUSG00000026042	Col5a2	164.398	-2.24417	0.420756	-5.33366	9.62539e-08	5.56341e-06	Downregulated
ENSMUSG00000045954	Cavin2	263.785	-1.06372	0.310238	-3.42871	0.000606453	0.00787729	Downregulated
ENSMUSG00000026095	Asnsd1	47.8024	1.09954	0.360302	3.05171	0.00227541	0.0214907	Upregulated
ENSMUSG00000026039	Sgo2a	11.381	-4.07277	1.46779	-2.77477	0.00552411	0.0409578	Downregulated
ENSMUSG00000063558	Aox1	734.002	2.11213	0.292564	7.21936	5.22327e-13	1.14802e-10	Upregulated
ENSMUSG00000079550	Mpp4	28.594	2.01206	0.468193	4.29749	1.72744e-05	0.000422476	Upregulated
ENSMUSG00000041075	Fzd7	234.144	1.01879	0.237095	4.29698	1.73138e-05	0.000422822	Upregulated
ENSMUSG00000026782	Abi2	94.4595	-1.23892	0.26186	-4.73124	2.23157e-06	7.99916e-05	Downregulated
ENSMUSG00000026014	Raph1	2240.39	-1.2241	0.280265	-4.36765	1.25589e-05	0.000324744	Downregulated
ENSMUSG00000081382	Rpl18-ps1	37.5175	1.36808	0.469199	2.91578	0.00354802	0.029812	Upregulated
ENSMUSG00000025969	Nrp2	226.617	1.08065	0.30438	3.55034	0.000384733	0.00551576	Upregulated
ENSMUSG00000087213	2810408I11Rik	12.3621	-3.34841	1.21003	-2.7672	0.00565394	0.0416601	Downregulated
ENSMUSG00000100774		7.94378	3.08796	0.855685	3.60876	0.000307665	0.00456822	Upregulated
ENSMUSG00000025946	Pth2r	8.6637	-3.35346	1.19376	-2.80916	0.0049671	0.0382176	Downregulated
ENSMUSG00000025991	Cps1	57346	-1.09542	0.221966	-4.9351	8.01107e-07	3.4312e-05	Downregulated
ENSMUSG00000026196	Bard1	16.2886	-5.10575	1.55377	-3.28605	0.00101604	0.0116967	Downregulated
ENSMUSG00000039323	Igfbp2	5539.61	-2.6276	0.839188	-3.13113	0.00174136	0.0176503	Downregulated
ENSMUSG00000067158	Col4a4	23.8886	-1.48533	0.495344	-2.99858	0.00271244	0.0245044	Downregulated
ENSMUSG00000079465	Col4a3	33.2697	-3.76167	0.618202	-6.08486	1.16596e-09	1.1066e-07	Downregulated
ENSMUSG00000073633	Fbxo36	43.1285	1.07905	0.323591	3.33462	0.000854153	0.0102895	Upregulated
ENSMUSG00000089943	Ugt1a5	153.897	3.26637	0.99933	3.26855	0.00108098	0.0122361	Upregulated
ENSMUSG00000044337	Ackr3	24.301	-1.97316	0.588398	-3.35344	0.000798144	0.00976717	Downregulated
ENSMUSG00000048126	Col6a3	250.655	-1.17083	0.259325	-4.51489	6.3349e-06	0.000185813	Downregulated
ENSMUSG00000067071	Hes6	411.946	1.24447	0.322678	3.85669	0.000114933	0.00207776	Upregulated
ENSMUSG00000044768	Macir	250.387	-1.0098	0.177881	-5.67681	1.37228e-08	9.81377e-07	Downregulated
ENSMUSG00000037035	Inhbb	55.0047	-2.42048	0.781181	-3.09848	0.00194514	0.0192349	Downregulated
ENSMUSG00000026384	Ptpn4	125.399	-1.10189	0.270956	-4.06668	4.76873e-05	0.000993079	Downregulated
ENSMUSG00000026385	Dbi	9570.44	1.01396	0.319643	3.17217	0.00151305	0.0158956	Upregulated
ENSMUSG00000036086	Zranb3	64.0782	-1.37289	0.339522	-4.0436	5.26371e-05	0.00107884	Downregulated
ENSMUSG00000026355	Mcm6	466.206	-2.69445	0.432002	-6.23711	4.45738e-10	4.66532e-08	Downregulated
ENSMUSG00000026442	Nfasc	47.5885	1.88243	0.604628	3.11337	0.00184966	0.0185566	Upregulated
ENSMUSG00000020423	Btg2	520.261	-1.54392	0.385214	-4.00794	6.1251e-05	0.00122141	Downregulated
ENSMUSG00000042429	Adora1	377.033	-1.21885	0.251148	-4.85314	1.21523e-06	4.84394e-05	Downregulated
ENSMUSG00000026429	Ube2t	13.7935	-2.41715	0.895077	-2.70049	0.00692378	0.0481294	Downregulated
ENSMUSG00000041782	Lad1	68.2033	3.6027	0.388346	9.27703	1.74269e-20	1.07814e-17	Upregulated
ENSMUSG00000041498	Kif14	17.1666	-3.28256	0.895099	-3.66726	0.000245163	0.00377091	Downregulated
ENSMUSG00000033952	Aspm	52.7145	-3.22425	0.719499	-4.48124	7.42108e-06	0.000211178	Downregulated
ENSMUSG00000085867		434.042	-1.43261	0.421645	-3.39767	0.00067963	0.0086004	Downregulated
ENSMUSG00000066842	Hmcn1	60.01	-1.79647	0.423065	-4.24632	2.17307e-05	0.000515611	Downregulated
ENSMUSG00000097426		139.952	2.81413	0.527268	5.33719	9.43959e-08	5.48747e-06	Upregulated
ENSMUSG00000102095		232.068	3.103	0.568372	5.45945	4.77599e-08	2.94384e-06	Upregulated
ENSMUSG00000032666	1700025G04Rik	83.6479	-1.09629	0.401609	-2.72975	0.00633828	0.0454008	Downregulated
ENSMUSG00000032649	Colgalt2	31.268	-1.4735	0.467546	-3.15157	0.00162396	0.016699	Downregulated
ENSMUSG00000026478	Lamc1	471.221	-1.92271	0.282199	-6.81331	9.53778e-12	1.54679e-09	Downregulated
ENSMUSG00000042684	Npl	99.2564	-1.22145	0.305731	-3.9952	6.46394e-05	0.00127478	Downregulated
ENSMUSG00000026475	Rgs16	1150.04	-3.22144	1.11225	-2.89632	0.00377572	0.0311416	Downregulated
ENSMUSG00000060519	Tor3a	98.57	1.52392	0.338738	4.49882	6.8333e-06	0.000196909	Upregulated
ENSMUSG00000041406	BC055324	20.3505	-3.30508	0.706613	-4.67736	2.90585e-06	0.000100913	Downregulated
ENSMUSG00000026566	Mpzl1	212.342	-1.39346	0.302315	-4.60931	4.04014e-06	0.000129533	Downregulated
ENSMUSG00000040612	Ildr2	126.424	4.62683	0.433923	10.6628	1.51945e-26	1.81293e-23	Upregulated
ENSMUSG00000026687	Aldh9a1	2842.16	1.07728	0.22057	4.88407	1.03916e-06	4.2486e-05	Upregulated
ENSMUSG00000026688	Mgst3	499.706	1.62475	0.221628	7.331	2.28446e-13	5.53038e-11	Upregulated
ENSMUSG00000015843	Rxrg	83.4617	1.24927	0.325269	3.84072	0.000122672	0.00220572	Upregulated
ENSMUSG00000026683	Nuf2	47.1953	-4.6116	0.984451	-4.68443	2.80733e-06	9.76952e-05	Downregulated
ENSMUSG00000038530	Rgs4	125.681	-1.42444	0.241051	-5.90929	3.43594e-09	2.86969e-07	Downregulated
ENSMUSG00000005677	Nr1i3	493.816	1.1662	0.416777	2.79815	0.00513968	0.0389887	Upregulated
ENSMUSG00000006403	Adamts4	10.3596	-5.53063	1.55007	-3.56799	0.000359724	0.00522507	Downregulated
ENSMUSG00000050069	Grem2	188.86	-3.07292	0.449776	-6.83211	8.36764e-12	1.37621e-09	Downregulated
ENSMUSG00000039748	Exo1	15.4402	-3.70614	1.03283	-3.58834	0.000332792	0.00486773	Downregulated
ENSMUSG00000104520		18.8496	1.50889	0.545038	2.76842	0.00563295	0.0415421	Upregulated
ENSMUSG00000010609	Psen2	2543.89	2.22348	0.308077	7.21727	5.30421e-13	1.15067e-10	Upregulated
ENSMUSG00000038776	Ephx1	3598.15	1.07477	0.188387	5.70514	1.1625e-08	8.47963e-07	Upregulated
ENSMUSG00000038768	9130409I23Rik	108.529	2.78432	0.615767	4.52171	6.13412e-06	0.000181766	Upregulated
ENSMUSG00000022995	Enah	32.6521	-1.77915	0.469935	-3.78595	0.000153125	0.00264302	Downregulated
ENSMUSG00000038576	Susd4	33.2338	-2.24104	0.535025	-4.18866	2.80606e-05	0.000632557	Downregulated
ENSMUSG00000039239	Tgfb2	12.9817	-1.80261	0.603428	-2.98729	0.00281466	0.0251826	Downregulated
ENSMUSG00000026605	Cenpf	63.7427	-4.62648	0.792203	-5.84001	5.2197e-09	4.05534e-07	Downregulated
ENSMUSG00000062510	Nsl1	26.4002	-3.4375	0.908917	-3.78197	0.000155589	0.00267658	Downregulated
ENSMUSG00000037474	Dtl	34.0569	-3.29865	0.892352	-3.69658	0.000218525	0.00347192	Downregulated
ENSMUSG00000026622	Nek2	129.883	-3.08782	0.652463	-4.73255	2.21714e-06	7.96455e-05	Downregulated
ENSMUSG00000049353	Rd3	13.0656	2.22145	0.694208	3.19998	0.00137435	0.0147679	Upregulated
ENSMUSG00000009633	G0s2	489.497	2.91494	0.458	6.3645	1.95928e-10	2.24163e-08	Upregulated
ENSMUSG00000104348		19.4939	1.66157	0.607533	2.73494	0.00623916	0.0448266	Upregulated
ENSMUSG00000026616	Cr2	30.4426	-2.64345	0.936004	-2.82419	0.00474004	0.0369644	Downregulated
ENSMUSG00000025780	Itih5	320.029	-1.61372	0.263845	-6.11617	9.58499e-10	9.36302e-08	Downregulated
ENSMUSG00000026773	Pfkfb3	193.888	-2.39244	0.385952	-6.1988	5.68946e-10	5.72511e-08	Downregulated
ENSMUSG00000026779	Mastl	26.9197	-1.77173	0.568545	-3.11626	0.00183162	0.0184309	Downregulated
ENSMUSG00000026986	Hnmt	176.925	1.13481	0.302009	3.75753	0.000171598	0.00287293	Upregulated
ENSMUSG00000004113	Cacna1b	16.8516	-6.4385	1.70824	-3.76908	0.000163848	0.00278709	Downregulated
ENSMUSG00000026972	Arrdc1	109.345	1.04008	0.331117	3.14113	0.00168297	0.0171835	Upregulated
ENSMUSG00000026956	Uap1l1	92.2959	-1.774	0.316797	-5.59979	2.14607e-08	1.46318e-06	Downregulated
ENSMUSG00000026922	Agpat2	2771.76	1.05042	0.23569	4.45676	8.32076e-06	0.000231264	Upregulated
ENSMUSG00000026837	Col5a1	299.715	-1.2013	0.246442	-4.87457	1.09046e-06	4.43188e-05	Downregulated
ENSMUSG00000039648	Kyat1	2009.64	1.38175	0.304188	4.54244	5.56065e-06	0.000168576	Upregulated
ENSMUSG00000038718	Pbx3	40.3579	-2.0502	0.467762	-4.38299	1.17061e-05	0.000305053	Downregulated
ENSMUSG00000083240		46.7947	1.46449	0.371705	3.93991	8.15106e-05	0.00156141	Upregulated
ENSMUSG00000026950	Neb	165.167	2.83952	0.402666	7.0518	1.7662e-12	3.35257e-10	Upregulated
ENSMUSG00000086447		24.0292	4.3192	0.929525	4.64667	3.37328e-06	0.00011292	Upregulated
ENSMUSG00000026827	Gpd2	775.96	-1.30435	0.183519	-7.10745	1.18208e-12	2.37897e-10	Downregulated
ENSMUSG00000026980	Ly75	101.835	-1.27777	0.456283	-2.8004	0.00510401	0.0388593	Downregulated
ENSMUSG00000061171	Slc38a11	12.0184	-3.47619	0.855183	-4.06485	4.80639e-05	0.00099858	Downregulated
ENSMUSG00000034810	Scn7a	16.222	-2.13425	0.701237	-3.04355	0.00233808	0.02194	Downregulated
ENSMUSG00000034780	B3galt1	457.393	-1.13784	0.352287	-3.22986	0.00123851	0.0136092	Downregulated
ENSMUSG00000027030	Stk39	60.5422	1.01332	0.317657	3.18999	0.00142279	0.0151667	Upregulated
ENSMUSG00000005233	Spc25	116.844	-2.30789	0.408288	-5.6526	1.58036e-08	1.10453e-06	Downregulated
ENSMUSG00000027010	Slc25a12	206.246	-1.01029	0.255788	-3.94971	7.82467e-05	0.00151256	Downregulated
ENSMUSG00000006494	Pdk1	742.603	1.13764	0.28805	3.94946	7.83264e-05	0.00151256	Upregulated
ENSMUSG00000055612	Cdca7	75.5336	-1.61082	0.460587	-3.49731	0.00046998	0.00646667	Downregulated
ENSMUSG00000087222		19.7469	1.90535	0.617689	3.08465	0.00203792	0.0198376	Upregulated
ENSMUSG00000059173	Pde1a	29.2	-1.20563	0.41978	-2.87204	0.00407825	0.0329256	Downregulated
ENSMUSG00000027075	Slc43a1	186.22	-1.21918	0.31406	-3.88201	0.000103596	0.00191423	Downregulated
ENSMUSG00000045392	Or5m3b	140.151	1.52924	0.523189	2.92291	0.00346776	0.0293633	Upregulated
ENSMUSG00000102091	Or5m9	70.5326	2.53637	0.558517	4.54126	5.59191e-06	0.000169216	Upregulated
ENSMUSG00000027222	Pex16	934.604	1.12602	0.211197	5.3316	9.73494e-08	5.60452e-06	Upregulated
ENSMUSG00000075028	Prdm11	37.0502	-1.26698	0.409241	-3.09592	0.00196202	0.019316	Downregulated
ENSMUSG00000068686	Cd59b	19.2663	1.82737	0.504828	3.61979	0.000294842	0.0044208	Upregulated
ENSMUSG00000027115	Kif18a	18.702	-2.46896	0.756242	-3.26478	0.00109551	0.0123728	Downregulated
ENSMUSG00000044042	Fmn1	105.056	2.18703	0.54458	4.016	5.9194e-05	0.0011913	Upregulated
ENSMUSG00000041219	Arhgap11a	96.2781	-3.01162	0.677672	-4.44407	8.82725e-06	0.000242517	Downregulated
ENSMUSG00000040084	Bub1b	64.2851	-3.43797	0.701341	-4.902	9.48658e-07	3.95172e-05	Downregulated
ENSMUSG00000027323	Rad51	41.4598	-2.56771	0.633786	-4.05138	5.09167e-05	0.00105002	Downregulated
ENSMUSG00000046814	Gchfr	1439.1	1.07079	0.290167	3.69024	0.00022404	0.00352133	Upregulated
ENSMUSG00000072980	Oip5	12.5593	-3.33788	0.987546	-3.37998	0.000724913	0.00905004	Downregulated
ENSMUSG00000027306	Nusap1	58.4714	-2.96264	0.582751	-5.08388	3.69802e-07	1.77505e-05	Downregulated
ENSMUSG00000060227	Golm2	85.3365	-4.11829	0.41419	-9.943	2.70547e-23	2.37853e-20	Downregulated
ENSMUSG00000060802	B2m	26042.1	1.06818	0.183885	5.80895	6.28671e-09	4.83932e-07	Upregulated
ENSMUSG00000027219	Slc28a2	10.3634	2.95847	0.986908	2.99772	0.0027201	0.0245338	Upregulated
ENSMUSG00000027204	Fbn1	137.039	-2.28561	0.336668	-6.78891	1.12987e-11	1.7315e-09	Downregulated
ENSMUSG00000091337	Eid1	247.138	-1.31613	0.181632	-7.24611	4.28905e-13	9.55258e-11	Downregulated
ENSMUSG00000034906	Ncaph	53.648	-3.49721	0.651746	-5.3659	8.05475e-08	4.7543e-06	Downregulated
ENSMUSG00000046338	Gpat2	29.1291	1.2649	0.395436	3.19876	0.00138021	0.0147973	Upregulated
ENSMUSG00000027379	Bub1	39.3507	-5.73927	1.24327	-4.61626	3.90716e-06	0.000126483	Downregulated
ENSMUSG00000027381	Bcl2l11	153.064	-1.04622	0.314626	-3.32529	0.000883252	0.0105838	Downregulated
ENSMUSG00000048327	Ckap2l	64.9603	-4.08231	0.805847	-5.06587	4.06539e-07	1.91291e-05	Downregulated
ENSMUSG00000027399	Il1a	83.9463	-1.08522	0.39045	-2.77942	0.00544564	0.0406412	Downregulated
ENSMUSG00000027318	Adam33	20.1394	1.70839	0.516146	3.3099	0.000933305	0.0110098	Upregulated
ENSMUSG00000027327	1700037H04Rik	45.3401	1.16383	0.356739	3.26242	0.00110467	0.0124594	Upregulated
ENSMUSG00000068267	Cenpb	821.582	1.08664	0.205854	5.27869	1.30111e-07	7.17283e-06	Upregulated
ENSMUSG00000027356	Fermt1	36.7264	1.80946	0.407904	4.436	9.16466e-06	0.000248809	Upregulated
ENSMUSG00000027261	Hao1	3664.47	-1.07188	0.161083	-6.65419	2.84863e-11	3.93252e-09	Downregulated
ENSMUSG00000039943	Plcb4	42.0714	-1.29492	0.376129	-3.44276	0.000575811	0.00753789	Downregulated
ENSMUSG00000080006	Rps19-ps7	9.57556	2.47518	0.772463	3.20427	0.00135404	0.0145922	Upregulated
ENSMUSG00000074743	Thbd	64.5086	-1.86922	0.57072	-3.2752	0.00105586	0.0120061	Downregulated
ENSMUSG00000027435	Cd93	158.863	-1.30209	0.398031	-3.27133	0.00107043	0.0121471	Downregulated
ENSMUSG00000027447	Cst3	1748.86	1.11334	0.246337	4.51959	6.19595e-06	0.000182857	Upregulated
ENSMUSG00000033059	Pygb	142.032	-1.90476	0.32099	-5.93401	2.95617e-09	2.55854e-07	Downregulated
ENSMUSG00000074682	Zcchc3	12.8629	-3.26642	0.892871	-3.65833	0.000253865	0.0038833	Downregulated
ENSMUSG00000074680	Defb26	12.5617	2.25328	0.652291	3.4544	0.000551513	0.00728944	Upregulated
ENSMUSG00000042745	Id1	147.177	2.71473	0.452736	5.99628	2.0189e-09	1.84283e-07	Upregulated
ENSMUSG00000027469	Tpx2	112.273	-4.42047	0.748658	-5.90452	3.53674e-09	2.92777e-07	Downregulated
ENSMUSG00000027488	Snta1	243.615	1.06191	0.366687	2.89597	0.00377993	0.0311494	Upregulated
ENSMUSG00000027605	Acss2	1651.37	2.50551	0.812699	3.08295	0.00204961	0.0199282	Upregulated
ENSMUSG00000027624	Epb41l1	72.95	1.0978	0.327346	3.35364	0.00079755	0.00976706	Upregulated
ENSMUSG00000067818	Myl9	84.3545	-1.64862	0.344423	-4.78663	1.69607e-06	6.33808e-05	Downregulated
ENSMUSG00000082163	Gm14276	9.75966	-2.58147	0.896024	-2.88103	0.00396381	0.0322511	Downregulated
ENSMUSG00000027635	Dsn1	46.3904	-3.02409	0.473268	-6.38982	1.66083e-10	1.94004e-08	Downregulated
ENSMUSG00000027641	Rbl1	89.0045	-1.82426	0.407294	-4.47899	7.49982e-06	0.000212694	Downregulated
ENSMUSG00000037813	D630003M21Rik	78.2282	-2.47749	0.533003	-4.64817	3.34896e-06	0.000112632	Downregulated
ENSMUSG00000016024	Lbp	3397.01	-1.08	0.300529	-3.59365	0.000326075	0.00478626	Downregulated
ENSMUSG00000027654	Fam83d	27.3276	-4.23071	1.00585	-4.20611	2.59798e-05	0.000594697	Downregulated
ENSMUSG00000046840	Hnf4aos	45.5596	2.16482	0.430955	5.02331	5.07883e-07	2.29289e-05	Upregulated
ENSMUSG00000017723	Wfdc2	114.733	2.15174	0.44025	4.88755	1.021e-06	4.2007e-05	Upregulated
ENSMUSG00000001403	Ube2c	114.954	-3.74169	0.67664	-5.5298	3.20593e-08	2.05969e-06	Downregulated
ENSMUSG00000017754	Pltp	304.614	3.42656	0.346595	9.88634	4.77131e-23	3.79524e-20	Upregulated
ENSMUSG00000017667	Zfp334	94.7962	-1.45623	0.341667	-4.26212	2.02495e-05	0.000483825	Downregulated
ENSMUSG00000085411		7.51057	-3.07867	0.913574	-3.36992	0.000751892	0.00932413	Downregulated
ENSMUSG00000027496	Aurka	114.676	-1.3528	0.438168	-3.0874	0.00201915	0.0197239	Downregulated
ENSMUSG00000008999	Bmp7	36.8575	-1.68209	0.348746	-4.82326	1.4123e-06	5.46091e-05	Downregulated
ENSMUSG00000000305	Cdh4	32.2337	-2.14879	0.567579	-3.78588	0.000153164	0.00264302	Downregulated
ENSMUSG00000039041	Adrm1	859.204	1.03097	0.237966	4.33244	1.47469e-05	0.000370981	Upregulated
ENSMUSG00000016356	Col20a1	238.956	1.1683	0.269386	4.3369	1.44504e-05	0.000364365	Upregulated
ENSMUSG00000016344	Ppdpf	712.428	1.0177	0.306422	3.32125	0.000896156	0.0106924	Upregulated
ENSMUSG00000068270	Shroom4	20.6193	-1.30447	0.483748	-2.69659	0.00700525	0.0484474	Downregulated
ENSMUSG00000031150	Ccdc120	92.8601	-1.3029	0.360444	-3.6147	0.000300693	0.00448462	Downregulated
ENSMUSG00000068243		47.8784	1.65476	0.521609	3.17241	0.00151178	0.0158956	Upregulated
ENSMUSG00000031169	Porcn	80.7224	1.00618	0.333868	3.01371	0.00258077	0.0234927	Upregulated
ENSMUSG00000031170	Slc38a5	8.18878	-4.61423	1.22434	-3.76874	0.000164074	0.00278808	Downregulated
ENSMUSG00000054453	Sytl5	18.3791	3.81928	1.0117	3.77512	0.00015993	0.00272598	Upregulated
ENSMUSG00000008035	Mid1ip1	450.943	2.02587	0.548988	3.69019	0.000224089	0.00352133	Upregulated
ENSMUSG00000037341	Slc9a7	12.4043	-2.89125	0.785632	-3.68015	0.000233096	0.00362199	Downregulated
ENSMUSG00000001986	Gria3	62.1955	-1.92611	0.450001	-4.28024	1.86688e-05	0.000451294	Downregulated
ENSMUSG00000082192		8.10503	2.13592	0.708208	3.01595	0.00256179	0.0233582	Upregulated
ENSMUSG00000031112	Stk26	31.6708	-3.28679	0.58496	-5.61883	1.92259e-08	1.32706e-06	Downregulated
ENSMUSG00000055653	Gpc3	188.059	-4.9252	0.37979	-12.9682	1.85304e-38	5.15887e-35	Downregulated
ENSMUSG00000081684	Rps2-ps13	14.251	1.3961	0.471275	2.9624	0.00305254	0.0267944	Upregulated
ENSMUSG00000073176	Zfp449	17.5814	-1.44945	0.52498	-2.76096	0.00576316	0.0421119	Downregulated
ENSMUSG00000035967	Ints6l	151.938	-1.11251	0.218936	-5.08146	3.74539e-07	1.79107e-05	Downregulated
ENSMUSG00000084331	Gm8163	18.3762	3.68847	0.935045	3.9447	7.99006e-05	0.00153763	Upregulated
ENSMUSG00000033361	Prrg3	16.0836	-2.73312	0.699123	-3.90936	9.25405e-05	0.0017481	Downregulated
ENSMUSG00000019558	Slc6a8	140.334	-1.2592	0.286396	-4.3967	1.09909e-05	0.000288666	Downregulated
ENSMUSG00000031402	Mpp1	710.96	-1.21745	0.206249	-5.90279	3.57398e-09	2.94088e-07	Downregulated
ENSMUSG00000035232	Pdk3	22.9012	-1.84658	0.60028	-3.0762	0.00209659	0.0202319	Downregulated
ENSMUSG00000071723	Gspt2	26.6317	-4.35849	0.789216	-5.52255	3.34115e-08	2.12207e-06	Downregulated
ENSMUSG00000031209	Heph	27.995	-1.67025	0.577296	-2.89323	0.00381301	0.0313911	Downregulated
ENSMUSG00000046532	Ar	21.8693	4.94155	0.700026	7.05909	1.67597e-12	3.21786e-10	Upregulated
ENSMUSG00000031214	Ophn1	41.812	-1.30109	0.357818	-3.63617	0.000276723	0.00418388	Downregulated
ENSMUSG00000034311	Kif4	43.1738	-3.46287	0.736038	-4.70474	2.54184e-06	8.95758e-05	Downregulated
ENSMUSG00000051220	Ercc6l	23.5414	-3.03709	0.786257	-3.86271	0.000112135	0.00203377	Downregulated
ENSMUSG00000033792	Atp7a	34.5833	-1.63186	0.531731	-3.06896	0.00214805	0.020645	Downregulated
ENSMUSG00000047242	Taf9b	27.0823	-1.44177	0.518778	-2.77916	0.00544997	0.0406412	Downregulated
ENSMUSG00000031239	Itm2a	52.3838	-3.47856	0.523341	-6.64684	2.99461e-11	4.10015e-09	Downregulated
ENSMUSG00000093916		69.1356	1.82206	0.567462	3.2109	0.0013232	0.0143024	Upregulated
ENSMUSG00000031262	Cenpi	19.8388	-3.86505	1.00337	-3.85207	0.000117123	0.00211506	Downregulated
ENSMUSG00000049804	Armcx4	111.256	-3.08479	0.456935	-6.75106	1.46774e-11	2.20875e-09	Downregulated
ENSMUSG00000049047	Armcx3	128.62	-2.23371	0.305452	-7.3128	2.61629e-13	6.24321e-11	Downregulated
ENSMUSG00000072964	Bhlhb9	150.41	-2.39512	0.274193	-8.73516	2.43316e-18	1.16124e-15	Downregulated
ENSMUSG00000048040	Arxes2	7.06547	-4.73538	1.6059	-2.94874	0.00319071	0.027644	Downregulated
ENSMUSG00000042750	Bex2	6.2612	-6.06112	1.81566	-3.33824	0.000843112	0.0101758	Downregulated
ENSMUSG00000047844	Bex4	21.8916	-3.29298	0.695365	-4.73561	2.18395e-06	7.89626e-05	Downregulated
ENSMUSG00000051579	Tceal8	638.137	-1.19263	0.343792	-3.46904	0.00052233	0.00698559	Downregulated
ENSMUSG00000050071	Bex1	8.36421	-4.25951	1.54445	-2.75795	0.00581653	0.0424091	Downregulated
ENSMUSG00000042712	Tceal9	390.951	-1.70252	0.230334	-7.39151	1.45172e-13	3.80752e-11	Downregulated
ENSMUSG00000046432	Bex3	65.9766	-2.16587	0.472118	-4.58755	4.48474e-06	0.000141419	Downregulated
ENSMUSG00000049536	Tceal1	21.8293	-1.30812	0.467878	-2.79586	0.00517612	0.0391762	Downregulated
ENSMUSG00000031271	Serpina7	947.638	-1.01972	0.366537	-2.78205	0.00540171	0.0404438	Downregulated
ENSMUSG00000042498	Radx	24.1309	-3.33586	0.642472	-5.19223	2.07795e-07	1.08809e-05	Downregulated
ENSMUSG00000042473	Tbc1d8b	256.986	-1.10628	0.273773	-4.04085	5.32567e-05	0.0010902	Downregulated
ENSMUSG00000031434	Morc4	65.8408	-2.08732	0.366711	-5.69201	1.25552e-08	9.11836e-07	Downregulated
ENSMUSG00000031274	Col4a5	121.699	-2.18374	0.276571	-7.89579	2.88475e-15	1.00389e-12	Downregulated
ENSMUSG00000067276	Capn6	35.0305	-1.91823	0.507271	-3.78147	0.000155908	0.0026793	Downregulated
ENSMUSG00000041688	Amot	114.573	-1.23723	0.295296	-4.18981	2.79193e-05	0.000630221	Downregulated
ENSMUSG00000031289	Il13ra2	45.5953	-2.62116	0.70212	-3.7332	0.000189061	0.00309616	Downregulated
ENSMUSG00000031290	Lrch2	4.04759	-5.34839	1.71678	-3.11537	0.00183716	0.0184756	Downregulated
ENSMUSG00000025269	Apex2	130.18	-1.24493	0.251877	-4.94263	7.70774e-07	3.3183e-05	Downregulated
ENSMUSG00000025271	Pfkfb1	757.623	-1.19677	0.262299	-4.56263	5.0517e-06	0.000156266	Downregulated
ENSMUSG00000025265	Fgd1	31.4924	-1.54568	0.445113	-3.47257	0.000515505	0.00692759	Downregulated
ENSMUSG00000047238	Mageh1	69.0942	-1.27854	0.265991	-4.8067	1.53443e-06	5.86524e-05	Downregulated
ENSMUSG00000086316	Nbdy	41.3206	-1.33631	0.366712	-3.64402	0.000268414	0.00408341	Downregulated
ENSMUSG00000046550	Spin2c	12.9151	-2.77768	0.800361	-3.47054	0.000519417	0.00695696	Downregulated
ENSMUSG00000000037	Scml2	5.82851	-5.58609	1.62817	-3.43091	0.00060156	0.00781981	Downregulated
ENSMUSG00000043518	Rai2	23.6993	1.78415	0.480975	3.70945	0.000207712	0.00332977	Upregulated
ENSMUSG00000031353	Rbbp7	1101.47	-1.05824	0.16498	-6.41437	1.41405e-10	1.66341e-08	Downregulated
ENSMUSG00000031360	Ctps2	277.045	-1.23307	0.169176	-7.28867	3.13033e-13	7.16364e-11	Downregulated
ENSMUSG00000040808	S100g	14.8428	-3.88577	0.869352	-4.46973	7.83187e-06	0.000220613	Downregulated
ENSMUSG00000031381	Piga	210.078	-1.43553	0.405382	-3.54118	0.000398345	0.00566939	Downregulated
ENSMUSG00000047757	Fancb	28.1586	-1.77967	0.583792	-3.04848	0.00230006	0.0216574	Downregulated
ENSMUSG00000031342	Gpm6b	32.4028	-1.27345	0.433613	-2.93683	0.00331581	0.0284037	Downregulated
ENSMUSG00000062515	Fabp4	231.595	-1.75609	0.357839	-4.9075	9.22448e-07	3.85214e-05	Downregulated
ENSMUSG00000027536	Chmp4c	83.2684	-1.21141	0.261615	-4.63051	3.64762e-06	0.000120415	Downregulated
ENSMUSG00000027556	Car1	60.089	1.82185	0.358112	5.08737	3.63056e-07	1.74769e-05	Upregulated
ENSMUSG00000027559	Car3	11648.1	2.52317	0.290122	8.69694	3.40957e-18	1.53928e-15	Upregulated
ENSMUSG00000027562	Car2	306.643	-1.65439	0.259501	-6.37529	1.82618e-10	2.10375e-08	Downregulated
ENSMUSG00000039519	Cyp7b1	220.289	2.27553	0.176608	12.8846	5.49522e-38	1.1474e-34	Upregulated
ENSMUSG00000027699	Ect2	93.1882	-2.11112	0.667843	-3.1611	0.00157174	0.0163325	Downregulated
ENSMUSG00000039286	Fndc3b	591.709	-1.44215	0.33107	-4.35602	1.32451e-05	0.000338816	Downregulated
ENSMUSG00000105419		9.95991	2.39512	0.792648	3.02167	0.00251386	0.0230343	Upregulated
ENSMUSG00000027715	Ccna2	117.992	-4.16834	0.714691	-5.83236	5.46488e-09	4.22617e-07	Downregulated
ENSMUSG00000025758	Plk4	55.0001	-1.92273	0.608762	-3.15842	0.00158624	0.0164269	Downregulated
ENSMUSG00000105260		7.1058	4.75817	1.43809	3.30867	0.00093739	0.0110205	Upregulated
ENSMUSG00000097639	Platr4	3.91884	3.19032	1.18293	2.69696	0.00699762	0.048441	Upregulated
ENSMUSG00000044167	Foxo1	599.004	-1.54034	0.398425	-3.86606	0.000110608	0.00201483	Downregulated
ENSMUSG00000027750	Postn	1303.54	-2.0434	0.380291	-5.37325	7.73299e-08	4.58056e-06	Downregulated
ENSMUSG00000104623	Gm6394	13.2747	1.96092	0.604389	3.24447	0.00117669	0.0130949	Upregulated
ENSMUSG00000036381	P2ry14	57.5013	-1.78866	0.428486	-4.17437	2.98809e-05	0.000666395	Downregulated
ENSMUSG00000027762	Sucnr1	80.2764	2.06191	0.427775	4.82008	1.435e-06	5.52187e-05	Upregulated
ENSMUSG00000036885	Arhgef26	375.319	-1.34154	0.361562	-3.7104	0.000206931	0.00332044	Downregulated
ENSMUSG00000027820	Mme	247.753	3.70327	0.396838	9.33194	1.03954e-20	6.67863e-18	Upregulated
ENSMUSG00000034349	Smc4	244.168	-1.60322	0.446597	-3.58985	0.000330862	0.004848	Downregulated
ENSMUSG00000034317	Trim59	32.7181	-2.83794	0.791065	-3.58749	0.000333872	0.004875	Downregulated
ENSMUSG00000102545	6430573P05Rik	5.27454	3.45283	1.24318	2.77742	0.00547926	0.0407505	Upregulated
ENSMUSG00000027811	4930579G24Rik	21.5494	-1.63198	0.547933	-2.97842	0.00289734	0.0257706	Downregulated
ENSMUSG00000041750	Cd1d2	47.2423	2.30608	0.354934	6.49719	8.18314e-11	1.02075e-08	Upregulated
ENSMUSG00000028076	Cd1d1	3025.22	1.78705	0.191138	9.34955	8.80181e-21	5.88101e-18	Upregulated
ENSMUSG00000004891	Nes	68.8288	-1.75348	0.395648	-4.43192	9.33978e-06	0.000250823	Downregulated
ENSMUSG00000028068	Iqgap3	49.3103	-3.49155	0.703244	-4.96491	6.87325e-07	2.98986e-05	Downregulated
ENSMUSG00000027947	Il6ra	1114.61	-2.20177	0.409112	-5.38184	7.37289e-08	4.3828e-06	Downregulated
ENSMUSG00000060671	Atp8b2	69.5501	-1.56508	0.345882	-4.5249	6.04244e-06	0.000180237	Downregulated
ENSMUSG00000042165	Adrm1b	41.707	1.14697	0.393823	2.9124	0.00358668	0.0300611	Upregulated
ENSMUSG00000041959	S100a10	958.694	2.49327	0.486033	5.12983	2.90011e-07	1.42901e-05	Upregulated
ENSMUSG00000005968	Tuft1	403.976	-1.05061	0.312393	-3.36309	0.000770747	0.00950853	Downregulated
ENSMUSG00000068877	Selenbp2	2708.27	-1.8998	0.335834	-5.65697	1.54065e-08	1.08587e-06	Downregulated
ENSMUSG00000053398	Phgdh	19.814	-3.7914	1.16752	-3.24738	0.00116472	0.012979	Downregulated
ENSMUSG00000027871	Hsd3b1	273.775	-4.71392	0.608075	-7.75221	9.03077e-15	2.95784e-12	Downregulated
ENSMUSG00000051076	Vtcn1	20.3169	2.76635	0.60735	4.55479	5.24381e-06	0.000160133	Upregulated
ENSMUSG00000027845	Dclre1b	62.351	-1.07712	0.337944	-3.18728	0.00143617	0.0152219	Downregulated
ENSMUSG00000104973		7.36505	2.13913	0.775085	2.75987	0.00578244	0.0422158	Upregulated
ENSMUSG00000002233	Rhoc	264.65	-1.20805	0.315045	-3.83453	0.000125807	0.00225239	Downregulated
ENSMUSG00000068762	Gstm6	780.436	2.06356	0.321071	6.42713	1.30035e-10	1.5405e-08	Upregulated
ENSMUSG00000040412	Elapor1	102.966	-2.42978	0.493027	-4.92829	8.2954e-07	3.53486e-05	Downregulated
ENSMUSG00000027965	Olfm3	22.4713	3.63419	0.893706	4.06643	4.77396e-05	0.000993079	Upregulated
ENSMUSG00000000340	Dbt	1823.43	-1.01851	0.227044	-4.48596	7.25871e-06	0.000207264	Downregulated
ENSMUSG00000104362		9.28912	3.00222	0.951316	3.15586	0.00160023	0.0165308	Upregulated
ENSMUSG00000039865	Slc44a3	199.732	-1.02063	0.241741	-4.22201	2.4213e-05	0.000562523	Downregulated
ENSMUSG00000106087		38.0096	1.50137	0.360191	4.16827	3.06921e-05	0.000681757	Upregulated
ENSMUSG00000057359		33.3046	1.31032	0.451255	2.90372	0.00368763	0.030648	Upregulated
ENSMUSG00000053965	Pde5a	23.9751	-1.54046	0.550823	-2.79665	0.00516347	0.0391159	Downregulated
ENSMUSG00000032826	Ank2	31.7642	-1.83196	0.410095	-4.46716	7.92642e-06	0.000222481	Downregulated
ENSMUSG00000046688	Tifa	715.497	1.0877	0.337489	3.22291	0.00126896	0.0138722	Upregulated
ENSMUSG00000028024	Enpep	1013.31	1.28889	0.28263	4.56034	5.10708e-06	0.000157396	Upregulated
ENSMUSG00000105837	Gm35986	23.4042	4.74241	0.880577	5.38557	7.22137e-08	4.30806e-06	Upregulated
ENSMUSG00000041084	Ostc	1292.4	-1.16748	0.256421	-4.55299	5.28887e-06	0.000161214	Downregulated
ENSMUSG00000027983	Cyp2u1	144.672	1.97312	0.555786	3.55014	0.00038502	0.00551576	Upregulated
ENSMUSG00000091721	Gimd1	115.58	-1.03159	0.336688	-3.06392	0.00218459	0.0208798	Downregulated
ENSMUSG00000106069	Gm6135	188.874	3.94022	0.456208	8.63689	5.77614e-18	2.53907e-15	Upregulated
ENSMUSG00000045328	Cenpe	47.6642	-2.96592	0.790963	-3.74975	0.000177009	0.00294038	Downregulated
ENSMUSG00000028167	Bdh2	102.518	3.07391	0.475691	6.46199	1.03333e-10	1.25991e-08	Upregulated
ENSMUSG00000099146	0610031O16Rik	328.147	2.11894	0.219895	9.63614	5.62621e-22	4.08609e-19	Upregulated
ENSMUSG00000055301	Adh7	342.18	1.214	0.234232	5.18289	2.18471e-07	1.14042e-05	Upregulated
ENSMUSG00000056025	Clca3a1	197.642	-1.10608	0.212538	-5.20413	1.94904e-07	1.03028e-05	Downregulated
ENSMUSG00000054942	Miga1	48.5423	-1.17043	0.320903	-3.64731	0.000265004	0.00404258	Downregulated
ENSMUSG00000106053	Gm20752	129.733	2.15256	0.461226	4.66704	3.05573e-06	0.000104859	Upregulated
ENSMUSG00000028175	Depdc1a	22.3672	-6.15995	1.62622	-3.78789	0.000151931	0.0026299	Downregulated
ENSMUSG00000003282	Plag1	5.02931	-4.6414	1.53234	-3.02897	0.00245392	0.0227345	Downregulated
ENSMUSG00000028212	Ccne2	43.3751	-2.67626	0.539101	-4.9643	6.89506e-07	2.99156e-05	Downregulated
ENSMUSG00000049225	Pdp1	49.5641	-1.29251	0.407805	-3.16944	0.00152734	0.0160054	Downregulated
ENSMUSG00000041153	Osgin2	52.6462	-1.24333	0.336887	-3.69064	0.00022369	0.00352133	Downregulated
ENSMUSG00000028427	Aqp7	13.2714	-2.45947	0.727305	-3.38162	0.000720599	0.00900965	Downregulated
ENSMUSG00000061322	Dnai1	374.097	-3.70057	0.519063	-7.12933	1.00861e-12	2.07998e-10	Downregulated
ENSMUSG00000036078	Sigmar1	2068.35	1.25866	0.314761	3.99879	6.36673e-05	0.00125858	Upregulated
ENSMUSG00000036073	Galt	679.858	1.30476	0.289004	4.5147	6.3406e-06	0.000185813	Upregulated
ENSMUSG00000073888	Ccl27a	42.7346	1.45237	0.412099	3.52433	0.000424562	0.00594458	Upregulated
ENSMUSG00000035969	Rusc2	528.013	1.21694	0.395953	3.07346	0.00211595	0.0203834	Upregulated
ENSMUSG00000028469	Npr2	181.309	2.69321	0.231285	11.6446	2.445e-31	4.08413e-28	Upregulated
ENSMUSG00000028470	Hint2	561.226	1.01531	0.25286	4.01533	5.93633e-05	0.00119327	Upregulated
ENSMUSG00000035683	Melk	24.7043	-2.69516	0.716231	-3.76298	0.0001679	0.00283574	Downregulated
ENSMUSG00000039813	Tbc1d2	29.0245	1.97434	0.568021	3.47582	0.000509301	0.00684972	Upregulated
ENSMUSG00000039809	Gabbr2	171.42	2.613	0.347544	7.51849	5.54107e-14	1.65282e-11	Upregulated
ENSMUSG00000039693	Msantd3	25.0527	-2.61684	0.608823	-4.29819	1.72201e-05	0.000422385	Downregulated
ENSMUSG00000063446	Plppr1	86.6964	-2.63961	0.547459	-4.82158	1.42427e-06	5.49448e-05	Downregulated
ENSMUSG00000028312	Smc2	107.761	-1.80952	0.482585	-3.74965	0.000177085	0.00294038	Downregulated
ENSMUSG00000073840		4.59808	6.62629	1.45788	4.54515	5.48959e-06	0.000166724	Upregulated
ENSMUSG00000082173		11.2496	3.44034	0.708151	4.85819	1.18461e-06	4.73576e-05	Upregulated
ENSMUSG00000095532		5.20654	7.32864	1.68602	4.34672	1.38188e-05	0.000351338	Upregulated
ENSMUSG00000078672	Mup20	202.42	3.96968	0.628777	6.31333	2.73086e-10	2.98146e-08	Upregulated
ENSMUSG00000066154	Mup3	4154.07	5.26803	0.733713	7.17996	6.97339e-13	1.49338e-10	Upregulated
ENSMUSG00000085404		103.494	2.75158	0.523569	5.25543	1.4768e-07	8.04196e-06	Upregulated
ENSMUSG00000066153	Mup21	15.9883	3.11966	0.743542	4.19567	2.72067e-05	0.000616637	Upregulated
ENSMUSG00000059810	Rgs3	155.026	1.10953	0.386526	2.87053	0.00409786	0.033068	Upregulated
ENSMUSG00000028358	Zfp618	66.9144	-3.01782	0.481615	-6.26603	3.70361e-10	3.94045e-08	Downregulated
ENSMUSG00000045672	Col27a1	351.991	1.52864	0.354613	4.31074	1.62708e-05	0.000402648	Upregulated
ENSMUSG00000028359	Orm3	244.387	4.92229	1.25926	3.90887	9.2729e-05	0.00174825	Upregulated
ENSMUSG00000028364	Tnc	42.3767	-3.09543	0.676488	-4.57573	4.74564e-06	0.00014817	Downregulated
ENSMUSG00000046341		20.0623	-5.90997	1.56156	-3.78466	0.000153921	0.00265335	Downregulated
ENSMUSG00000039270	Megf9	687.75	-2.0568	0.371137	-5.5419	2.99208e-08	1.94572e-06	Downregulated
ENSMUSG00000084910	C630043F03Rik	77.8299	-1.08632	0.384309	-2.82669	0.00470312	0.0367279	Downregulated
ENSMUSG00000059049	Frem1	18.356	-1.52958	0.545802	-2.80244	0.0050718	0.0387909	Downregulated
ENSMUSG00000052407	Ccdc171	57.595	1.54951	0.368749	4.20206	2.64495e-05	0.000602777	Upregulated
ENSMUSG00000038070	Cntln	46.38	-1.53649	0.371911	-4.13134	3.60656e-05	0.000786475	Downregulated
ENSMUSG00000038007	Acer2	269.639	-1.65655	0.445315	-3.71997	0.00019925	0.00323133	Downregulated
ENSMUSG00000028496	Mllt3	94.874	-1.11473	0.251592	-4.43072	9.39198e-06	0.000251416	Downregulated
ENSMUSG00000052520	Cyp2j5	6838.66	1.30902	0.255468	5.12402	2.99084e-07	1.46938e-05	Upregulated
ENSMUSG00000028560	Usp1	276.572	-1.26777	0.228851	-5.53972	3.02949e-08	1.96142e-06	Downregulated
ENSMUSG00000028550	Atg4c	231.033	-1.27565	0.2678	-4.76344	1.90321e-06	7.00246e-05	Downregulated
ENSMUSG00000069733	Ube2u	75.0449	2.19147	0.385605	5.6832	1.322e-08	9.55961e-07	Upregulated
ENSMUSG00000057722	Lepr	584.126	-4.76719	0.89831	-5.30684	1.1154e-07	6.29448e-06	Downregulated
ENSMUSG00000035031	C8a	6717.86	-1.04057	0.252611	-4.11926	3.80096e-05	0.000819241	Downregulated
ENSMUSG00000061887	Ssbp3	584.039	1.02752	0.203209	5.05645	4.2713e-07	1.99854e-05	Upregulated
ENSMUSG00000034785	Dio1	395.016	-3.06534	0.502421	-6.10114	1.05314e-09	1.01685e-07	Downregulated
ENSMUSG00000059027		116.6	1.61436	0.28962	5.57405	2.48879e-08	1.65629e-06	Upregulated
ENSMUSG00000028551	Cdkn2c	68.3698	-1.767	0.527418	-3.35029	0.000807267	0.00983181	Downregulated
ENSMUSG00000028718	Stil	18.3471	-4.55643	1.32464	-3.43974	0.000582282	0.00760472	Downregulated
ENSMUSG00000028716	Pdzk1ip1	153.551	2.45392	0.522245	4.69878	2.61718e-06	9.14588e-05	Upregulated
ENSMUSG00000028712	Cyp4a31	286.554	-3.60512	0.603191	-5.97674	2.27646e-09	2.04441e-07	Downregulated
ENSMUSG00000028702	Rad54l	25.138	-2.32194	0.713249	-3.25545	0.00113215	0.0126837	Downregulated
ENSMUSG00000028678	Kif2c	53.1852	-3.0282	0.630486	-4.80296	1.56334e-06	5.94854e-05	Downregulated
ENSMUSG00000006395	Hyi	1129.2	1.39713	0.325493	4.29235	1.76794e-05	0.000430723	Upregulated
ENSMUSG00000006398	Cdc20	174.89	-3.88484	0.922031	-4.21335	2.51611e-05	0.000580513	Downregulated
ENSMUSG00000032744	Heyl	64.5886	-1.34601	0.347593	-3.87236	0.000107785	0.001972	Downregulated
ENSMUSG00000028873	Cdca8	59.8994	-2.33023	0.56111	-4.15289	3.2831e-05	0.000726369	Downregulated
ENSMUSG00000082062		30.8992	1.37073	0.474799	2.88697	0.00388966	0.0318338	Upregulated
ENSMUSG00000042489	Clspn	32.6466	-2.99548	0.695489	-4.30702	1.6547e-05	0.000407671	Downregulated
ENSMUSG00000023232	Serinc2	205.259	1.2104	0.34689	3.48928	0.000484316	0.00657725	Upregulated
ENSMUSG00000028860	Sytl1	32.1906	2.38733	0.604177	3.95137	7.7705e-05	0.00150404	Upregulated
ENSMUSG00000028838	Extl1	117.778	2.76927	0.45747	6.05345	1.41778e-09	1.32305e-07	Upregulated
ENSMUSG00000028832	Stmn1	146.029	-3.08675	0.565588	-5.45759	4.82642e-08	2.96399e-06	Downregulated
ENSMUSG00000078521	Aunip	14.3488	-6.60124	1.7012	-3.88035	0.000104305	0.00192521	Downregulated
ENSMUSG00000043924	Ncmap	21.1126	2.54235	0.52956	4.80087	1.57979e-06	5.98386e-05	Upregulated
ENSMUSG00000059713	Rcan3	74.0985	-1.9766	0.271188	-7.28865	3.13066e-13	7.16364e-11	Downregulated
ENSMUSG00000007872	Id3	863.176	3.15154	0.357132	8.82458	1.09875e-18	5.56165e-16	Upregulated
ENSMUSG00000001604	Tcea3	406.763	1.07618	0.224162	4.80089	1.57959e-06	5.98386e-05	Upregulated
ENSMUSG00000101493		13.2737	1.55916	0.570297	2.73394	0.00625811	0.0449422	Upregulated
ENSMUSG00000028755	Cda	171.588	1.69027	0.327378	5.16306	2.42951e-07	1.22717e-05	Upregulated
ENSMUSG00000070661	Rnf186	118.291	1.69184	0.389624	4.34223	1.41045e-05	0.000356972	Upregulated
ENSMUSG00000060572	Mfap2	8.07409	-3.38239	1.22466	-2.7619	0.0057466	0.0420093	Downregulated
ENSMUSG00000058579	Cela2a	14.9825	-3.92973	0.903588	-4.34903	1.36743e-05	0.000348195	Downregulated
ENSMUSG00000029009	Mthfr	728.105	1.03256	0.363127	2.84352	0.00446185	0.0352725	Upregulated
ENSMUSG00000029003	Mad2l2	257.016	1.25169	0.388052	3.22557	0.00125721	0.0137528	Upregulated
ENSMUSG00000055401	Fbxo6	422.112	1.2149	0.347789	3.4932	0.000477276	0.00652941	Upregulated
ENSMUSG00000028964	Park7	1763.2	1.00568	0.158844	6.33122	2.43232e-10	2.7213e-08	Upregulated
ENSMUSG00000028957	Per3	398.084	-1.53398	0.42584	-3.60225	0.000315475	0.00466345	Downregulated
ENSMUSG00000028937	Acot7	236.376	1.03361	0.22771	4.53915	5.64817e-06	0.000170301	Upregulated
ENSMUSG00000042804	Gpr153	23.6764	-1.3399	0.494149	-2.71153	0.00669733	0.0471835	Downregulated
ENSMUSG00000029059	Prxl2b	395.305	1.19926	0.399125	3.00471	0.00265833	0.0241068	Upregulated
ENSMUSG00000074738	Fndc10	29.1324	-1.65149	0.491838	-3.3578	0.000785663	0.00965689	Downregulated
ENSMUSG00000015653	Steap2	115.56	-1.84213	0.332233	-5.54469	2.94481e-08	1.92902e-06	Downregulated
ENSMUSG00000002297	Dbf4	58.8943	-2.83249	0.628883	-4.50401	6.66839e-06	0.000193383	Downregulated
ENSMUSG00000084923		8.12459	-2.98958	1.10839	-2.69722	0.00699214	0.0484231	Downregulated
ENSMUSG00000061601	Pclo	13.8147	2.90607	0.91097	3.19008	0.00142231	0.0151667	Upregulated
ENSMUSG00000042453	Reln	1406.77	-1.14358	0.222314	-5.14398	2.68975e-07	1.33322e-05	Downregulated
ENSMUSG00000055235	Wdr86	38.0341	-1.66445	0.610582	-2.726	0.00641066	0.0457427	Downregulated
ENSMUSG00000029177	Cenpa	218.417	-1.66139	0.467644	-3.55268	0.00038133	0.00547329	Downregulated
ENSMUSG00000029166	Mapre3	398.41	1.33935	0.356155	3.76057	0.000169524	0.0028516	Upregulated
ENSMUSG00000029151	Slc30a3	35.0611	-3.11056	0.64028	-4.85812	1.18507e-06	4.73576e-05	Downregulated
ENSMUSG00000037313	Tacc3	109.778	-2.28442	0.616391	-3.70612	0.000210455	0.00336084	Downregulated
ENSMUSG00000029096	Htra3	37.019	1.51427	0.346842	4.36589	1.26605e-05	0.000326865	Upregulated
ENSMUSG00000029095	Ablim2	70.4389	1.13424	0.338079	3.35496	0.000793756	0.00973488	Upregulated
ENSMUSG00000029122	Evc	209.621	1.64131	0.391243	4.19512	2.72731e-05	0.000617303	Upregulated
ENSMUSG00000107193		7.88783	-7.24886	1.70749	-4.24533	2.18272e-05	0.000517164	Downregulated
ENSMUSG00000106501		23.0238	-5.76769	1.09115	-5.28587	1.25107e-07	6.94281e-06	Downregulated
ENSMUSG00000029086	Prom1	252.193	-1.49408	0.400817	-3.72759	0.000193317	0.00315657	Downregulated
ENSMUSG00000015806	Qdpr	2340.8	1.89164	0.304343	6.21549	5.11631e-10	5.24312e-08	Upregulated
ENSMUSG00000015880	Ncapg	36.1794	-4.59065	0.956994	-4.79694	1.61105e-06	6.08844e-05	Downregulated
ENSMUSG00000029167	Ppargc1a	248.259	-2.22087	0.763713	-2.90799	0.00363762	0.0303057	Downregulated
ENSMUSG00000045790	Ccdc149	90.0234	-1.52932	0.360483	-4.24242	2.21119e-05	0.000520956	Downregulated
ENSMUSG00000029185	Fam114a1	476.739	-1.2229	0.174688	-7.00049	2.55077e-12	4.63131e-10	Downregulated
ENSMUSG00000029201	Ugdh	1430.8	1.98782	0.517206	3.84338	0.000121353	0.00218435	Upregulated
ENSMUSG00000005220	Corin	180.403	1.3273	0.304533	4.35847	1.30976e-05	0.000336588	Upregulated
ENSMUSG00000067219	Nipal1	409.189	-1.30512	0.419357	-3.11219	0.00185702	0.0186044	Downregulated
ENSMUSG00000005672	Kit	72.8499	-1.66334	0.420923	-3.95165	7.76147e-05	0.00150403	Downregulated
ENSMUSG00000029246	Ppat	352.68	-2.16808	0.448591	-4.83309	1.34433e-06	5.24505e-05	Downregulated
ENSMUSG00000029247	Paics	3017.22	-1.08408	0.270865	-4.00229	6.27316e-05	0.00124302	Downregulated
ENSMUSG00000059325	Hopx	122.152	1.29358	0.354955	3.64435	0.000268065	0.00408182	Upregulated
ENSMUSG00000106926	Rpl7-ps7	49.3146	1.00235	0.356007	2.81555	0.00486937	0.0377061	Upregulated
ENSMUSG00000057425	Ugt2b37	27.7415	3.14015	0.96115	3.26707	0.00108666	0.0122895	Upregulated
ENSMUSG00000035780	Ugt2a3	1998.03	1.49926	0.252328	5.94169	2.821e-09	2.46712e-07	Upregulated
ENSMUSG00000106303		117.156	1.77085	0.536875	3.29844	0.000972242	0.0113017	Upregulated
ENSMUSG00000105192		45.8383	2.19102	0.645001	3.39692	0.000681483	0.00861082	Upregulated
ENSMUSG00000067149	Jchain	23.684	3.54278	0.789899	4.4851	7.28783e-06	0.00020774	Upregulated
ENSMUSG00000054932	Afp	209.694	-1.90393	0.368453	-5.16735	2.37434e-07	1.20918e-05	Downregulated
ENSMUSG00000106788		31.4283	2.48725	0.65238	3.81258	0.000137523	0.00243603	Upregulated
ENSMUSG00000096726		28.25	1.23135	0.426454	2.88741	0.00388427	0.0318209	Upregulated
ENSMUSG00000060183	Cxcl11	56.209	3.21866	0.753108	4.27383	1.92145e-05	0.000461811	Upregulated
ENSMUSG00000058013	Septin11	494.614	-1.1811	0.271952	-4.34304	1.40523e-05	0.00035619	Downregulated
ENSMUSG00000034573	Ptpn13	34.0328	-1.34989	0.486436	-2.77507	0.00551899	0.0409578	Downregulated
ENSMUSG00000079065		43.9858	1.24239	0.441697	2.81276	0.0049119	0.0378976	Upregulated
ENSMUSG00000092021	Gbp11	406.327	2.39328	0.854493	2.80082	0.00509722	0.0388322	Upregulated
ENSMUSG00000070639	Lrrc8b	45.0143	-2.69566	0.561188	-4.80348	1.55933e-06	5.94682e-05	Downregulated
ENSMUSG00000054720	Lrrc8c	102.091	-1.46956	0.390097	-3.76716	0.000165116	0.00280295	Downregulated
ENSMUSG00000029287	Tgfbr3	181.516	-1.06768	0.248049	-4.3043	1.67514e-05	0.000412099	Downregulated
ENSMUSG00000007080	Pole	80.0355	-2.21676	0.540112	-4.10426	4.05604e-05	0.000861985	Downregulated
ENSMUSG00000070576	Mn1	43.4092	2.70903	0.488042	5.55082	2.84341e-08	1.87732e-06	Upregulated
ENSMUSG00000029591	Ung	186.849	-2.19408	0.374956	-5.85158	4.86923e-09	3.86625e-07	Downregulated
ENSMUSG00000042010	Acacb	1197.52	3.05572	0.892582	3.42346	0.000618296	0.00798764	Upregulated
ENSMUSG00000041939	Mvk	449.807	1.16635	0.383165	3.04398	0.00233472	0.0219343	Upregulated
ENSMUSG00000041827	Oasl1	101.777	2.87234	0.658504	4.36192	1.28924e-05	0.000332338	Upregulated
ENSMUSG00000086054		57.1959	2.69731	0.366331	7.36305	1.79761e-13	4.54959e-11	Upregulated
ENSMUSG00000009013	Dynll1	449.247	-1.03991	0.273778	-3.79838	0.000145646	0.00253688	Downregulated
ENSMUSG00000063919	Srrm4	149.1	-1.49943	0.417132	-3.59461	0.000324881	0.00477712	Downregulated
ENSMUSG00000107369		190.045	1.47397	0.295432	4.98921	6.06261e-07	2.658e-05	Upregulated
ENSMUSG00000032959	Pebp1	1732.31	1.16178	0.17685	6.56925	5.05677e-11	6.54793e-09	Upregulated
ENSMUSG00000066894	Vsig10	60.5406	-1.81591	0.408878	-4.44121	8.94562e-06	0.000244476	Downregulated
ENSMUSG00000087516	Tbx3os1	359.003	-1.21301	0.449714	-2.6973	0.00699048	0.0484231	Downregulated
ENSMUSG00000029602	Rasal1	33.9131	-2.34338	0.652	-3.59415	0.000325455	0.00478136	Downregulated
ENSMUSG00000029455	Aldh2	17839.5	1.18302	0.297525	3.97621	7.00224e-05	0.00137283	Upregulated
ENSMUSG00000038582	Pptc7	184.569	-1.31564	0.423939	-3.10338	0.00191325	0.0190345	Downregulated
ENSMUSG00000029463	Fam216a	17.8517	-1.6717	0.569071	-2.93759	0.00330772	0.0283615	Downregulated
ENSMUSG00000054434	Tmem120b	39.828	1.05493	0.344315	3.06385	0.00218511	0.0208798	Upregulated
ENSMUSG00000105881		25.5392	1.53322	0.44989	3.40799	0.000654422	0.00835101	Upregulated
ENSMUSG00000029414	Kntc1	53.4848	-4.23225	0.841299	-5.03061	4.88922e-07	2.23141e-05	Downregulated
ENSMUSG00000038126	Mphosph9	86.4275	-1.03477	0.315006	-3.28492	0.00102013	0.0117357	Downregulated
ENSMUSG00000008348	Ubc	1725.69	1.41409	0.252662	5.59676	2.18395e-08	1.48295e-06	Upregulated
ENSMUSG00000072612	Gm10382	19.665	2.92095	0.955983	3.05545	0.00224726	0.0212922	Upregulated
ENSMUSG00000029673	Auts2	15.3985	-2.37687	0.749709	-3.17039	0.00152232	0.0159729	Downregulated
ENSMUSG00000029675	Eln	353.427	-3.78924	0.413167	-9.17121	4.67745e-20	2.79043e-17	Downregulated
ENSMUSG00000040557	Mettl27	219.539	1.03759	0.342887	3.02605	0.00247773	0.0228239	Upregulated
ENSMUSG00000005373	Mlxipl	5404.81	1.29193	0.254996	5.06646	4.05274e-07	1.9124e-05	Upregulated
ENSMUSG00000004951	Hspb1	61.8042	4.67877	0.542299	8.62765	6.2627e-18	2.61531e-15	Upregulated
ENSMUSG00000029699	Ssc4d	38.5325	1.1003	0.360754	3.05	0.00228838	0.0215717	Upregulated
ENSMUSG00000004952	Rasa4	56.8317	1.887	0.455727	4.14064	3.46335e-05	0.000757223	Upregulated
ENSMUSG00000059518	Znhit1	273.646	1.02744	0.276387	3.71739	0.000201293	0.00324869	Upregulated
ENSMUSG00000037411	Serpine1	44.0221	-3.5589	1.22578	-2.90338	0.00369155	0.030648	Downregulated
ENSMUSG00000029551	Psmg3	109.953	1.22043	0.372986	3.27206	0.00106768	0.0121308	Upregulated
ENSMUSG00000039533	Mmd2	247.933	-2.25769	0.376763	-5.99235	2.06835e-09	1.8777e-07	Downregulated
ENSMUSG00000089889	0610040B10Rik	26.4716	1.21705	0.435833	2.79248	0.00523061	0.0394813	Upregulated
ENSMUSG00000070419	Cyp3a57	10.2609	-3.34506	0.941572	-3.55263	0.0003814	0.00547329	Downregulated
ENSMUSG00000075551	Cyp3a41a	652.771	6.29216	1.37191	4.58642	4.509e-06	0.000141576	Upregulated
ENSMUSG00000086494	2210417A02Rik	31.9681	1.35559	0.398852	3.39872	0.000677012	0.00857377	Upregulated
ENSMUSG00000034021	Pds5b	294.458	-1.05252	0.167648	-6.27812	3.42691e-10	3.66943e-08	Downregulated
ENSMUSG00000029663	Gngt1	25.4691	2.57638	0.85702	3.00621	0.00264526	0.0240123	Upregulated
ENSMUSG00000029661	Col1a2	574.66	-1.62545	0.308243	-5.27328	1.34004e-07	7.36318e-06	Downregulated
ENSMUSG00000004631	Sgce	87.5945	-2.21271	0.325083	-6.80661	9.99251e-12	1.58967e-09	Downregulated
ENSMUSG00000092035	Peg10	13.2079	-4.54021	1.17109	-3.87691	0.000105791	0.00194833	Downregulated
ENSMUSG00000032827	Ppp1r9a	120.171	-1.77892	0.255462	-6.96355	3.31806e-12	5.89626e-10	Downregulated
ENSMUSG00000093651	Gm5873	48.2329	2.43379	0.600178	4.05512	5.01094e-05	0.00103465	Upregulated
ENSMUSG00000029752	Asns	20.6798	-7.43473	1.55935	-4.76785	1.86203e-06	6.88128e-05	Downregulated
ENSMUSG00000029552	Tes	41.6546	-1.47885	0.513391	-2.88055	0.00396983	0.0322598	Downregulated
ENSMUSG00000097815		305.084	-1.67472	0.38021	-4.40473	1.05915e-05	0.000279495	Downregulated
ENSMUSG00000029767	Calu	2146.25	-1.10226	0.222931	-4.9444	7.63775e-07	3.29666e-05	Downregulated
ENSMUSG00000051855	Mest	101.468	-2.4933	0.370563	-6.7284	1.7154e-11	2.53575e-09	Downregulated
ENSMUSG00000025608	Podxl	151.137	-1.25679	0.356314	-3.5272	0.000419987	0.00590527	Downregulated
ENSMUSG00000087613		23.2652	1.84753	0.595052	3.10481	0.00190399	0.018965	Upregulated
ENSMUSG00000052131	Akr1b7	54.6448	-3.20739	0.378024	-8.4846	2.16461e-17	8.81895e-15	Downregulated
ENSMUSG00000047420	Fam180a	37.0701	-2.34584	0.666433	-3.51999	0.000431567	0.0060275	Downregulated
ENSMUSG00000029924	Slc37a3	497.86	-1.05457	0.158773	-6.64202	3.09416e-11	4.20202e-09	Downregulated
ENSMUSG00000036667	Tcaf1	88.9175	-1.08613	0.276897	-3.92253	8.76251e-05	0.00166518	Downregulated
ENSMUSG00000029687	Ezh2	137.69	-1.19653	0.311119	-3.84589	0.000120115	0.00216441	Downregulated
ENSMUSG00000039347	Atp6v0e2	104.149	-1.84649	0.282557	-6.53493	6.36403e-11	8.17729e-09	Downregulated
ENSMUSG00000029814	Igf2bp3	58.3358	-5.3816	0.593759	-9.0636	1.26212e-19	7.02747e-17	Downregulated
ENSMUSG00000029778	Adcyap1r1	14.8415	2.00934	0.666097	3.01658	0.00255643	0.0233233	Upregulated
ENSMUSG00000037788	Vopp1	68.9928	-1.11922	0.363596	-3.07819	0.00208264	0.0201237	Downregulated
ENSMUSG00000107653	Gm31520	4.97584	4.21699	1.52158	2.77146	0.00558057	0.0412651	Upregulated
ENSMUSG00000029910	Mad2l1	122.053	-1.85537	0.594722	-3.11973	0.00181018	0.0182372	Downregulated
ENSMUSG00000047905		179.354	1.50345	0.361076	4.16381	3.12979e-05	0.00069429	Upregulated
ENSMUSG00000055027	Smyd1	224.856	-3.20198	0.555012	-5.76922	7.96395e-09	6.01945e-07	Downregulated
ENSMUSG00000052852	Reep1	64.1131	-1.19732	0.39589	-3.02438	0.00249143	0.0228952	Downregulated
ENSMUSG00000037621	Atoh8	220.879	1.69181	0.302332	5.59589	2.19494e-08	1.48438e-06	Upregulated
ENSMUSG00000056666	Retsat	2023.91	1.25466	0.340293	3.68701	0.000226904	0.00355888	Upregulated
ENSMUSG00000089694	Nat8f7	70.399	6.20042	1.24258	4.98994	6.03972e-07	2.65493e-05	Upregulated
ENSMUSG00000033634	Nat8f2	3587.77	4.22519	0.692099	6.10489	1.02869e-09	9.99029e-08	Upregulated
ENSMUSG00000033420	Antxr1	44.9621	-1.44916	0.360426	-4.02068	5.80309e-05	0.00117639	Downregulated
ENSMUSG00000030046	Bmp10	71.8383	-1.77053	0.435823	-4.06251	4.85488e-05	0.0010074	Downregulated
ENSMUSG00000002870	Mcm2	137.424	-1.54698	0.425351	-3.63694	0.000275893	0.00417817	Downregulated
ENSMUSG00000000811	Txnrd3	113.486	1.29398	0.25605	5.05363	4.33484e-07	2.0226e-05	Upregulated
ENSMUSG00000062818	Vmn1r51	16.0117	2.49433	0.704393	3.5411	0.00039846	0.00566939	Upregulated
ENSMUSG00000030089	Slc41a3	84.7756	-2.76301	0.423417	-6.5255	6.77736e-11	8.64191e-09	Downregulated
ENSMUSG00000030022	Adamts9	84.1751	-1.79136	0.323989	-5.52908	3.21917e-08	2.06027e-06	Downregulated
ENSMUSG00000072872	Rybp	106.998	-1.61812	0.350879	-4.61163	3.99516e-06	0.000129081	Downregulated
ENSMUSG00000030257	Srgap3	18.9597	2.90469	0.557585	5.2094	1.89447e-07	1.00461e-05	Upregulated
ENSMUSG00000034023	Fancd2	22.4287	-2.57198	0.785006	-3.27638	0.00105145	0.0119954	Downregulated
ENSMUSG00000108024		7.82426	2.35949	0.840799	2.80625	0.00501215	0.0384403	Upregulated
ENSMUSG00000030302	Atp2b2	94.3061	1.92381	0.716471	2.68512	0.00725048	0.0496189	Upregulated
ENSMUSG00000059900	Tmem40	10.6876	-4.95586	1.64288	-3.01656	0.00255657	0.0233233	Downregulated
ENSMUSG00000104222		80.33	-1.05868	0.345593	-3.06337	0.00218857	0.0208798	Downregulated
ENSMUSG00000072623	Zfp9	76.4843	-2.31751	0.596834	-3.883	0.000103174	0.00191066	Downregulated
ENSMUSG00000051331	Cacna1c	13.9466	-2.68207	0.709674	-3.7793	0.000157272	0.00269443	Downregulated
ENSMUSG00000030107	Usp18	239.533	-1.8321	0.303008	-6.04637	1.4815e-09	1.37483e-07	Downregulated
ENSMUSG00000030111	A2m	169.446	-5.43308	1.18975	-4.56658	4.95737e-06	0.000153918	Downregulated
ENSMUSG00000059908	Mug1	27368.5	1.40361	0.286749	4.8949	9.83559e-07	4.06667e-05	Upregulated
ENSMUSG00000071204	Gm10319	78.104	5.7324	0.865927	6.61995	3.59314e-11	4.80159e-09	Upregulated
ENSMUSG00000040613	Apobec1	400.418	1.0561	0.369664	2.85691	0.00427783	0.0340818	Upregulated
ENSMUSG00000030122	Ptms	4654.47	1.09207	0.318955	3.42391	0.00061726	0.00798043	Upregulated
ENSMUSG00000038252	Ncapd2	143.911	-2.27317	0.384535	-5.91149	3.39036e-09	2.84586e-07	Downregulated
ENSMUSG00000030340	Scnn1a	461.339	2.65378	0.359062	7.39086	1.45882e-13	3.80752e-11	Upregulated
ENSMUSG00000030346	Rad51ap1	25.216	-4.6711	1.16525	-4.00866	6.10635e-05	0.00122058	Downregulated
ENSMUSG00000030351	Tspan11	4.05259	-4.64831	1.70821	-2.72115	0.00650551	0.0461631	Downregulated
ENSMUSG00000001517	Foxm1	60.6168	-2.75899	0.560207	-4.92495	8.43809e-07	3.57741e-05	Downregulated
ENSMUSG00000087150		30.6379	-2.144	0.464976	-4.61098	4.00769e-06	0.000129236	Downregulated
ENSMUSG00000030157	Clec2d	1934.51	1.44485	0.268206	5.38709	7.1606e-08	4.28712e-06	Upregulated
ENSMUSG00000053063	Clec12a	43.718	1.28895	0.451185	2.85682	0.00427909	0.0340818	Upregulated
ENSMUSG00000032718	Mansc1	41.3189	-1.31559	0.419691	-3.13467	0.00172048	0.0175024	Downregulated
ENSMUSG00000090698	Apold1	28.8837	-1.2681	0.386121	-3.28421	0.00102268	0.0117499	Downregulated
ENSMUSG00000042638	Gucy2c	188.408	-1.97784	0.31243	-6.3305	2.4437e-10	2.7213e-08	Downregulated
ENSMUSG00000030217	Art4	41.5467	-1.48099	0.401864	-3.68529	0.000228443	0.00357965	Downregulated
ENSMUSG00000030222	Rerg	54.456	-1.70666	0.402123	-4.24412	2.19455e-05	0.000517765	Downregulated
ENSMUSG00000041741	Pde3a	47.0822	-1.19914	0.390484	-3.07091	0.00213408	0.0205344	Downregulated
ENSMUSG00000030237	Slco1a4	3726.81	-1.35782	0.324439	-4.18511	2.85022e-05	0.000639921	Downregulated
ENSMUSG00000030244	Gys2	1588.84	-1.41573	0.291408	-4.85824	1.18435e-06	4.73576e-05	Downregulated
ENSMUSG00000086013	Gm15706	10.6263	2.37971	0.716821	3.31981	0.000900776	0.0107348	Upregulated
ENSMUSG00000108105	Gm5340	19.7309	-4.01083	1.28927	-3.11092	0.00186504	0.0186437	Downregulated
ENSMUSG00000068566	Myadm	629.474	-1.00002	0.178552	-5.60075	2.13421e-08	1.46106e-06	Downregulated
ENSMUSG00000051811	Cox6b2	17.9401	-2.15292	0.618534	-3.48068	0.000500137	0.00674276	Downregulated
ENSMUSG00000052605	Isoc2b	61.7	1.49824	0.365013	4.10463	4.04963e-05	0.00086172	Upregulated
ENSMUSG00000002266	Zim1	5.02153	-4.15891	1.46718	-2.83464	0.00458778	0.0360801	Downregulated
ENSMUSG00000002265	Peg3	1276.76	-2.58743	0.415196	-6.23184	4.60998e-10	4.75341e-08	Downregulated
ENSMUSG00000078798	Sult2a1	2864.8	-1.9967	0.437338	-4.56558	4.98106e-06	0.000154367	Downregulated
ENSMUSG00000100660	Kat6b-ps2	4.68794	-5.93452	1.79029	-3.31483	0.000916983	0.0108556	Downregulated
ENSMUSG00000070810	Sult2a6	892.51	-2.2963	0.38804	-5.91768	3.26514e-09	2.75459e-07	Downregulated
ENSMUSG00000098354		38.0884	-2.49102	0.487042	-5.11459	3.14428e-07	1.52555e-05	Downregulated
ENSMUSG00000098290	Obox4-ps1	24.0135	7.1393	1.2295	5.80669	6.37196e-09	4.88244e-07	Upregulated
ENSMUSG00000098741	Obox4-ps2	12.6352	3.92827	0.780204	5.03493	4.78015e-07	2.19966e-05	Upregulated
ENSMUSG00000099242	Obox4-ps3	12.4286	2.5542	0.66919	3.81686	0.000135162	0.00239931	Upregulated
ENSMUSG00000100586	Vmn1r90	41.8994	2.5977	0.376236	6.90445	5.03978e-12	8.59025e-10	Upregulated
ENSMUSG00000099055		11.2489	2.19098	0.643833	3.40302	0.000666462	0.00846584	Upregulated
ENSMUSG00000002083	Bbc3	81.9363	4.75022	0.811962	5.8503	4.90687e-09	3.86625e-07	Upregulated
ENSMUSG00000052833	Sae1	395.347	-1.07386	0.340416	-3.15455	0.00160745	0.0165951	Downregulated
ENSMUSG00000041117	Ccdc8	23.8782	-1.95309	0.654496	-2.98411	0.00284403	0.025391	Downregulated
ENSMUSG00000004328	Hif3a	5.87675	-3.43383	1.16867	-2.93823	0.00330094	0.0283345	Downregulated
ENSMUSG00000109209		5.70138	6.06832	1.63461	3.71239	0.00020531	0.00330395	Upregulated
ENSMUSG00000030409	Dmpk	583.627	1.0295	0.369752	2.78429	0.00536451	0.0402194	Upregulated
ENSMUSG00000002043	Trappc6a	196.293	1.42954	0.431322	3.31433	0.000918636	0.0108675	Upregulated
ENSMUSG00000040498	Igsf23	112.259	-1.02516	0.338744	-3.02637	0.0024751	0.0228239	Downregulated
ENSMUSG00000109325		37.5726	1.23513	0.450287	2.74298	0.00608848	0.0439698	Upregulated
ENSMUSG00000030483	Cyp2b10	98.7443	2.3686	0.399491	5.92905	3.04686e-09	2.60998e-07	Upregulated
ENSMUSG00000040583	Cyp2b13	2195.02	2.7397	0.69949	3.91671	8.97671e-05	0.00170201	Upregulated
ENSMUSG00000108342	Gm29920	10.8452	3.68259	0.852508	4.31971	1.56236e-05	0.00039127	Upregulated
ENSMUSG00000074254	Cyp2a4	2082.29	2.86513	0.897152	3.19358	0.0014052	0.0150272	Upregulated
ENSMUSG00000091867	Cyp2a22	4068.77	-1.4274	0.405504	-3.52006	0.000431455	0.0060275	Downregulated
ENSMUSG00000060407	Cyp2a12	953.677	1.34161	0.360738	3.71907	0.000199956	0.00323839	Upregulated
ENSMUSG00000052974	Cyp2f2	6018.7	2.8464	0.431561	6.5956	4.23547e-11	5.61502e-09	Upregulated
ENSMUSG00000086868		26.0852	1.58642	0.48261	3.28716	0.00101202	0.0116731	Upregulated
ENSMUSG00000109262		31.2074	1.75679	0.641897	2.73687	0.00620275	0.0446406	Upregulated
ENSMUSG00000051735	Rinl	52.7171	-1.23802	0.383062	-3.23191	0.00122966	0.0135471	Downregulated
ENSMUSG00000030587	2200002D01Rik	47.5096	1.91709	0.673291	2.84734	0.00440866	0.0349679	Upregulated
ENSMUSG00000097750		159.4	1.24128	0.255792	4.8527	1.21795e-06	4.84394e-05	Upregulated
ENSMUSG00000036459	Wtip	59.5125	-1.021	0.355893	-2.86882	0.00412001	0.0332307	Downregulated
ENSMUSG00000066571	Garre1	82.7365	-1.10347	0.369694	-2.98482	0.00283745	0.0253561	Downregulated
ENSMUSG00000108575		14.8787	2.03715	0.641113	3.17752	0.00148541	0.0156841	Upregulated
ENSMUSG00000043671	Dpy19l3	115.699	-1.09986	0.289219	-3.80286	0.000143032	0.00250276	Downregulated
ENSMUSG00000101342		17.8278	2.89684	0.577418	5.01688	5.25182e-07	2.36459e-05	Upregulated
ENSMUSG00000100616		22.4917	2.90362	0.601008	4.83125	1.35679e-06	5.27064e-05	Upregulated
ENSMUSG00000100905		4.57959	4.05364	1.4609	2.77476	0.00552431	0.0409578	Upregulated
ENSMUSG00000002068	Ccne1	51.7716	-2.92234	0.789108	-3.70335	0.000212769	0.00339454	Downregulated
ENSMUSG00000109083		91.696	1.43663	0.314915	4.56195	5.06803e-06	0.000156481	Upregulated
ENSMUSG00000038973	Cldnd2	6.83653	-5.99766	1.63963	-3.65795	0.000254242	0.0038855	Downregulated
ENSMUSG00000030731	Syt3	40.3383	2.02715	0.438003	4.62818	3.68901e-06	0.000121541	Upregulated
ENSMUSG00000030796	Tead2	65.7136	-2.97969	0.357988	-8.32343	8.54537e-17	3.31958e-14	Downregulated
ENSMUSG00000038260	Trpm4	62.0788	-2.32742	0.517923	-4.49375	6.99784e-06	0.000200845	Downregulated
ENSMUSG00000050708	Ftl1	5788.71	1.63087	0.310281	5.25609	1.47153e-07	8.04196e-06	Upregulated
ENSMUSG00000023467	Tulp2	11.0246	2.733	0.805779	3.39175	0.000694488	0.00874388	Upregulated
ENSMUSG00000057342	Sphk2	552.591	1.30097	0.406733	3.19858	0.00138105	0.0147973	Upregulated
ENSMUSG00000030470	Csrp3	301.777	2.7431	0.274718	9.98514	1.77045e-23	1.64298e-20	Upregulated
ENSMUSG00000046179	E2f8	125.858	1.50405	0.509026	2.95476	0.00312913	0.0272803	Upregulated
ENSMUSG00000085995	Gm2788	306.893	2.4821	0.318269	7.79874	6.25272e-15	2.08891e-12	Upregulated
ENSMUSG00000052040	Klf13	599.113	-1.29155	0.326115	-3.96041	7.48207e-05	0.00145665	Downregulated
ENSMUSG00000098708		40.0392	-2.4209	0.480135	-5.04212	4.60395e-07	2.13623e-05	Downregulated
ENSMUSG00000100094	1810008I18Rik	995.964	2.12366	0.785162	2.70475	0.00683564	0.0478552	Upregulated
ENSMUSG00000032640	Chsy1	78.8829	-1.62248	0.328299	-4.94208	7.7292e-07	3.31899e-05	Downregulated
ENSMUSG00000005533	Igf1r	64.2887	-1.12642	0.286228	-3.93539	8.30613e-05	0.00158748	Downregulated
ENSMUSG00000086628	Gm16157	128.546	1.27724	0.218384	5.84862	4.95659e-09	3.88709e-07	Upregulated
ENSMUSG00000066406	Akap13	938.181	-1.02777	0.371038	-2.76997	0.00560606	0.0413986	Downregulated
ENSMUSG00000039187	Fanci	12.4205	-3.99223	1.32034	-3.02364	0.0024975	0.0229095	Downregulated
ENSMUSG00000046591	Ticrr	12.5812	-3.93421	1.20863	-3.25509	0.00113357	0.0126912	Downregulated
ENSMUSG00000038943	Prc1	90.7047	-2.31434	0.475611	-4.86605	1.13853e-06	4.60484e-05	Downregulated
ENSMUSG00000025586	Cpeb1	52.2014	2.04927	0.416952	4.91488	8.8838e-07	3.73791e-05	Upregulated
ENSMUSG00000045795	Whamm	578.99	1.13658	0.247152	4.59871	4.25106e-06	0.000135257	Upregulated
ENSMUSG00000030560	Ctsc	1092.89	2.05232	0.369997	5.54685	2.90865e-08	1.91284e-06	Upregulated
ENSMUSG00000109244		50.2368	1.73147	0.524814	3.2992	0.000969614	0.0113017	Upregulated
ENSMUSG00000070436	Serpinh1	348.732	-1.20137	0.313135	-3.83659	0.000124755	0.00223835	Downregulated
ENSMUSG00000030737	Slco2b1	1222.5	2.66492	0.357753	7.44905	9.40139e-14	2.53292e-11	Upregulated
ENSMUSG00000085095		21.3364	3.35987	0.757684	4.4344	9.23303e-06	0.000248809	Upregulated
ENSMUSG00000109559		5.95233	3.49975	1.15117	3.04017	0.00236444	0.0221016	Upregulated
ENSMUSG00000035239	Neu3	51.9811	-1.50556	0.470503	-3.1999	0.00137477	0.0147679	Downregulated
ENSMUSG00000030701	Plekhb1	411.863	2.56556	0.309754	8.28257	1.20541e-16	4.57617e-14	Upregulated
ENSMUSG00000109656		5.10491	3.93474	1.34905	2.91666	0.00353799	0.0297576	Upregulated
ENSMUSG00000030978	Rrm1	301.475	-1.04237	0.356659	-2.92261	0.00347111	0.0293633	Downregulated
ENSMUSG00000073968	Trim68	49.4208	-1.57848	0.394203	-4.00424	6.2217e-05	0.0012368	Downregulated
ENSMUSG00000073940	Hbb-bt	138.598	-2.762	0.966405	-2.85802	0.00426296	0.0340229	Downregulated
ENSMUSG00000052305	Hbb-b1	678.321	-2.68462	0.913254	-2.93962	0.0032862	0.028237	Downregulated
ENSMUSG00000031028	Tub	6.73711	2.80139	0.821604	3.40966	0.000650447	0.00832329	Upregulated
ENSMUSG00000109147		8.02116	2.47724	0.923051	2.68375	0.00728006	0.0497367	Upregulated
ENSMUSG00000005686	Ampd3	29.0633	1.05227	0.38981	2.69945	0.00694543	0.0482196	Upregulated
ENSMUSG00000030772	Dkk3	54.0172	-1.99861	0.426023	-4.69131	2.71466e-06	9.46673e-05	Downregulated
ENSMUSG00000038187	Btbd10	52.9276	-1.03772	0.294087	-3.5286	0.000417763	0.00588887	Downregulated
ENSMUSG00000030759	Far1	100.442	-1.20323	0.271459	-4.43245	9.3169e-06	0.000250611	Downregulated
ENSMUSG00000030878	Cdr2	24.0532	-1.60753	0.509326	-3.1562	0.00159841	0.0165222	Downregulated
ENSMUSG00000030867	Plk1	39.9041	-1.99194	0.583781	-3.41214	0.000644558	0.00826465	Downregulated
ENSMUSG00000066189	Cacng3	6.3377	-5.48512	1.66608	-3.29224	0.000993933	0.0115136	Downregulated
ENSMUSG00000030762	Aqp8	2929.25	3.7346	0.876354	4.26152	2.03042e-05	0.000483825	Upregulated
ENSMUSG00000030717	Nupr1	53.3423	-1.07236	0.359734	-2.98099	0.00287322	0.0255696	Downregulated
ENSMUSG00000030685	Kctd13	42.5971	1.10462	0.346571	3.18729	0.00143612	0.0152219	Upregulated
ENSMUSG00000030681	Mvp	658.039	1.30756	0.374586	3.49069	0.000481775	0.00655719	Upregulated
ENSMUSG00000030677	Kif22	78.0078	-2.97642	0.631695	-4.7118	2.4554e-06	8.72659e-05	Downregulated
ENSMUSG00000070371	Prss36	89.5913	1.10114	0.267168	4.12153	3.76358e-05	0.000812232	Upregulated
ENSMUSG00000108626		6.81199	7.56712	1.51891	4.98195	6.29462e-07	2.74531e-05	Upregulated
ENSMUSG00000040268	Plekha1	198.459	-1.04767	0.183042	-5.72368	1.04238e-08	7.67046e-07	Downregulated
ENSMUSG00000030934	Oat	5384.58	1.27272	0.32371	3.93165	8.43642e-05	0.00160503	Upregulated
ENSMUSG00000030956	Fam53b	128.838	1.18337	0.250007	4.73336	2.20835e-06	7.95006e-05	Upregulated
ENSMUSG00000054555	Adam12	36.8865	-2.1448	0.518733	-4.1347	3.55419e-05	0.000776068	Downregulated
ENSMUSG00000031004	Mki67	370.501	-3.98117	0.790158	-5.03844	4.69333e-07	2.16567e-05	Downregulated
ENSMUSG00000054612	Mgmt	184.976	1.9116	0.27861	6.8612	6.82835e-12	1.14061e-09	Upregulated
ENSMUSG00000040139	9430038I01Rik	85.0587	1.3656	0.333574	4.09384	4.24288e-05	0.000895992	Upregulated
ENSMUSG00000025464	Paox	412.272	1.0202	0.338989	3.00953	0.00261654	0.0237924	Upregulated
ENSMUSG00000060314	Zfp941	13.8888	1.82749	0.634056	2.88222	0.0039488	0.032176	Upregulated
ENSMUSG00000109703		15.6759	2.99469	0.707104	4.23515	2.28401e-05	0.000535845	Upregulated
ENSMUSG00000025500	Lmntd2	69.8306	1.59032	0.478533	3.32332	0.000889542	0.0106439	Upregulated
ENSMUSG00000025498	Irf7	476.377	1.66307	0.357673	4.6497	3.32415e-06	0.000112402	Upregulated
ENSMUSG00000000031	H19	3490.24	-11.5909	0.823642	-14.0728	5.58322e-45	3.10874e-41	Downregulated
ENSMUSG00000078192	Gm7290	15.7041	1.59294	0.532766	2.98994	0.00279035	0.0249919	Upregulated
ENSMUSG00000037664	Cdkn1c	45.9274	-1.63845	0.364205	-4.4987	6.8371e-06	0.000196909	Downregulated
ENSMUSG00000040675	Mthfd1l	63.6593	-1.66487	0.372718	-4.46685	7.93812e-06	0.000222481	Downregulated
ENSMUSG00000038587	Akap12	71.9296	-1.8664	0.591943	-3.15301	0.00161595	0.016658	Downregulated
ENSMUSG00000064065	Ipcef1	53.7928	-4.16126	0.527593	-7.88725	3.08924e-15	1.05312e-12	Downregulated
ENSMUSG00000079685	Ulbp1	20.0099	-1.7445	0.640265	-2.72465	0.00643705	0.04585	Downregulated
ENSMUSG00000047712	Ust	21.4779	-1.8814	0.654864	-2.87297	0.00406631	0.0329199	Downregulated
ENSMUSG00000060487	Samd5	22.6785	-1.36208	0.479871	-2.83843	0.00453366	0.0357555	Downregulated
ENSMUSG00000019832	Rab32	468.232	1.30021	0.220212	5.90434	3.54053e-09	2.92777e-07	Upregulated
ENSMUSG00000019817	Plagl1	37.8519	-1.86355	0.468824	-3.97496	7.03923e-05	0.00137847	Downregulated
ENSMUSG00000062866	Phactr2	113.261	-1.08275	0.242298	-4.46868	7.87037e-06	0.000221324	Downregulated
ENSMUSG00000019850	Tnfaip3	117.62	-1.02469	0.279897	-3.66097	0.000251261	0.00384699	Downregulated
ENSMUSG00000053219	Raet1e	26.604	3.17205	0.721155	4.39856	1.0897e-05	0.000286652	Upregulated
ENSMUSG00000078452	Raet1a	35.5494	2.35698	0.69096	3.41117	0.000646841	0.00828591	Upregulated
ENSMUSG00000019997	Ccn2	108.699	-2.26334	0.549121	-4.12175	3.75998e-05	0.000812232	Downregulated
ENSMUSG00000019899	Lama2	51.0387	-2.48201	0.418559	-5.92988	3.03149e-09	2.60998e-07	Downregulated
ENSMUSG00000095478		39.1256	1.50993	0.412054	3.66439	0.000247926	0.00380639	Upregulated
ENSMUSG00000000296	Tpd52l1	88.1234	1.39271	0.292529	4.76092	1.92711e-06	7.07481e-05	Upregulated
ENSMUSG00000090298	Sult3a2	1522.34	7.31696	1.20638	6.06524	1.31756e-09	1.23644e-07	Upregulated
ENSMUSG00000071343	Gm10327	24.8103	3.33247	0.52698	6.32372	2.55343e-10	2.82467e-08	Upregulated
ENSMUSG00000069668	Sult3a1	5390.54	5.78363	0.898954	6.43373	1.24513e-10	1.48562e-08	Upregulated
ENSMUSG00000112447		26.8721	6.63259	0.991545	6.68915	2.24476e-11	3.17767e-09	Upregulated
ENSMUSG00000112534		13.5698	5.70253	1.12903	5.05081	4.3995e-07	2.04705e-05	Upregulated
ENSMUSG00000110935	Gm8834	39.8339	1.28969	0.3958	3.25844	0.00112026	0.0125927	Upregulated
ENSMUSG00000085666		57.4946	-1.49333	0.375285	-3.9792	6.91487e-05	0.0013573	Downregulated
ENSMUSG00000110720		163.236	1.22444	0.327007	3.74438	0.000180838	0.00299377	Upregulated
ENSMUSG00000112023	Lilrb4b	130.175	3.65144	1.23923	2.94654	0.00321349	0.0278269	Upregulated
ENSMUSG00000112148	Lilrb4a	94.2499	2.5582	0.600264	4.26179	2.028e-05	0.000483825	Upregulated
ENSMUSG00000038594	Cep85l	564.775	-1.30746	0.286859	-4.55784	5.16814e-06	0.000158692	Downregulated
ENSMUSG00000019874	Fabp7	23.5583	2.13315	0.658875	3.23756	0.00120556	0.013345	Upregulated
ENSMUSG00000019916	P4ha1	253.026	-1.08101	0.328649	-3.28926	0.00100451	0.011604	Downregulated
ENSMUSG00000009647	Mcu	299.499	1.02435	0.190106	5.38832	7.11176e-08	4.2732e-06	Upregulated
ENSMUSG00000059901	Adamts14	55.7629	-2.29454	0.562801	-4.077	4.56203e-05	0.000957338	Downregulated
ENSMUSG00000020083	Fam241b	25.5174	2.07139	0.551464	3.75616	0.000172539	0.00287922	Upregulated
ENSMUSG00000020080	Hkdc1	4.59982	3.41421	1.24242	2.74802	0.00599558	0.0434491	Upregulated
ENSMUSG00000047146	Tet1	6.49243	-2.67694	0.956223	-2.79949	0.00511828	0.0389147	Downregulated
ENSMUSG00000036764	Dnajc12	385.608	-1.1089	0.355994	-3.11494	0.0018398	0.018491	Downregulated
ENSMUSG00000019942	Cdk1	189.656	-4.19971	0.629319	-6.67342	2.49908e-11	3.50795e-09	Downregulated
ENSMUSG00000069601	Ank3	169.395	-1.60971	0.228554	-7.04302	1.8812e-12	3.53074e-10	Downregulated
ENSMUSG00000014329	Bicc1	101.498	-1.26219	0.336148	-3.75487	0.000173429	0.00289117	Downregulated
ENSMUSG00000111994	A330049N07Rik	119.327	2.0662	0.275223	7.50739	6.03195e-14	1.76768e-11	Upregulated
ENSMUSG00000001666	Ddt	415.735	1.02053	0.369483	2.76205	0.00574396	0.0420084	Upregulated
ENSMUSG00000001665	Gstt3	562.298	1.69821	0.414964	4.09243	4.26885e-05	0.00090034	Upregulated
ENSMUSG00000033318	Gstt2	1233.08	1.09279	0.281476	3.88237	0.000103442	0.0019135	Upregulated
ENSMUSG00000085468		25.504	1.68005	0.525137	3.19927	0.00137776	0.014781	Upregulated
ENSMUSG00000020241	Col6a2	325.037	-1.27709	0.42208	-3.02571	0.00248046	0.0228285	Downregulated
ENSMUSG00000001119	Col6a1	425.3	-1.29256	0.32142	-4.0214	5.78531e-05	0.00117421	Downregulated
ENSMUSG00000032788	Pdxk	388.007	-1.91729	0.346973	-5.52576	3.28068e-08	2.09162e-06	Downregulated
ENSMUSG00000020307	Cdc34	674.618	1.06033	0.244058	4.3446	1.39529e-05	0.000354208	Upregulated
ENSMUSG00000035504	Reep6	3246.51	1.23998	0.175353	7.07131	1.5348e-12	3.01615e-10	Upregulated
ENSMUSG00000055862	Izumo4	252.405	1.59394	0.336427	4.73783	2.16015e-06	7.84417e-05	Upregulated
ENSMUSG00000015312	Gadd45b	96.1708	-2.02456	0.687564	-2.94454	0.0032343	0.0279347	Downregulated
ENSMUSG00000078439	Smim24	15.5396	1.76266	0.594393	2.96548	0.00302211	0.0266392	Upregulated
ENSMUSG00000054452	Tle5	4526.75	1.01269	0.218588	4.63288	3.60605e-06	0.000119278	Upregulated
ENSMUSG00000034771	Tle2	270.098	1.37766	0.35656	3.86376	0.000111655	0.00202726	Upregulated
ENSMUSG00000034674	Tdg	70.7203	-1.29652	0.318038	-4.07662	4.56945e-05	0.000957692	Downregulated
ENSMUSG00000020037	Rfx4	19.2373	4.41727	0.877948	5.03136	4.87021e-07	2.22882e-05	Upregulated
ENSMUSG00000060935	Tmem263	187.522	-1.09606	0.209081	-5.24225	1.58627e-07	8.60293e-06	Downregulated
ENSMUSG00000035365	Parpbp	15.6722	-4.23885	1.46296	-2.89745	0.00376211	0.0310995	Downregulated
ENSMUSG00000060002	Chpt1	656.47	1.3421	0.192189	6.98323	2.88467e-12	5.18124e-10	Upregulated
ENSMUSG00000019979	Apaf1	97.5426	-1.10416	0.313365	-3.52358	0.000425764	0.00595641	Downregulated
ENSMUSG00000090610	Gm3571	148.839	2.29439	0.590154	3.88778	0.000101164	0.00188179	Upregulated
ENSMUSG00000110353	Gm33543	416.397	-1.96174	0.329004	-5.96266	2.48166e-09	2.18688e-07	Downregulated
ENSMUSG00000036019	Tmtc2	171.785	-1.35366	0.414475	-3.26597	0.0010909	0.0123291	Downregulated
ENSMUSG00000020185	E2f7	17.2427	-2.32316	0.646004	-3.59621	0.000322893	0.00475627	Downregulated
ENSMUSG00000034813	Grip1	10.7698	-2.84826	0.705575	-4.0368	5.41851e-05	0.00110649	Downregulated
ENSMUSG00000020218	Wif1	76.7951	-6.27953	0.904922	-6.9393	3.94042e-12	6.85632e-10	Downregulated
ENSMUSG00000025795	Rassf3	894.605	-1.29362	0.250561	-5.16289	2.43171e-07	1.22717e-05	Downregulated
ENSMUSG00000112527	Gm35696	26.3212	-2.99672	0.788455	-3.80075	0.000144258	0.00251532	Downregulated
ENSMUSG00000047492	Inhbe	572.456	1.17544	0.303234	3.87637	0.000106028	0.00194839	Upregulated
ENSMUSG00000040195	1700012D01Rik	95.217	-1.03303	0.303732	-3.40111	0.000671125	0.00851859	Downregulated
ENSMUSG00000056148	Rdh9	333.933	-3.07504	0.399327	-7.70055	1.35477e-14	4.35193e-12	Downregulated
ENSMUSG00000069456	Rdh16	1437.28	1.49629	0.400662	3.73455	0.00018805	0.00308585	Upregulated
ENSMUSG00000074639	Rdh16f2	3362.22	2.22618	0.244839	9.09242	9.68579e-20	5.57902e-17	Upregulated
ENSMUSG00000040127	Sdr9c7	954.786	1.38393	0.197509	7.00691	2.43634e-12	4.47216e-10	Upregulated
ENSMUSG00000025351	Cd63	425.304	-3.28437	0.226258	-14.5161	9.58644e-48	8.00659e-44	Downregulated
ENSMUSG00000097691	9030616G12Rik	163.454	1.68226	0.386121	4.35683	1.31958e-05	0.000338367	Upregulated
ENSMUSG00000096755		81.4694	1.98138	0.442314	4.47958	7.47885e-06	0.00021246	Upregulated
ENSMUSG00000065987	Cd209b	9.27566	2.11646	0.673712	3.14149	0.00168092	0.0171731	Upregulated
ENSMUSG00000051906	Cd209f	46.9839	-1.98258	0.448083	-4.42457	9.6634e-06	0.000257034	Downregulated
ENSMUSG00000079168	Cd209g	14.5771	-2.48512	0.6866	-3.61946	0.000295216	0.0044208	Downregulated
ENSMUSG00000089736	Tgfbr3l	62.6478	1.29461	0.347372	3.72687	0.000193873	0.00315947	Upregulated
ENSMUSG00000022322	Shcbp1	37.2223	-3.7491	0.931437	-4.02507	5.69578e-05	0.00115886	Downregulated
ENSMUSG00000023073	Slc10a2	238.876	4.57409	1.09128	4.19148	2.77144e-05	0.000626442	Upregulated
ENSMUSG00000108961		77.4303	-2.96235	0.670411	-4.41872	9.92888e-06	0.000263676	Downregulated
ENSMUSG00000108969		24.9434	-3.22916	1.04937	-3.07725	0.00208921	0.0201723	Downregulated
ENSMUSG00000038917	3930402G23Rik	38.1743	-2.10147	0.670998	-3.13186	0.00173706	0.0176281	Downregulated
ENSMUSG00000108847		7.31917	-4.3899	1.16832	-3.75746	0.000171647	0.00287293	Downregulated
ENSMUSG00000031502	Col4a1	1026.62	-1.77342	0.289139	-6.13344	8.5997e-10	8.44997e-08	Downregulated
ENSMUSG00000031503	Col4a2	709.846	-2.18834	0.260842	-8.38954	4.8805e-17	1.94104e-14	Downregulated
ENSMUSG00000031451	Gas6	1389.09	1.81035	0.339584	5.33107	9.76362e-08	5.60452e-06	Upregulated
ENSMUSG00000044748	Defb1	87.999	-3.32927	0.506203	-6.57696	4.80163e-11	6.31547e-09	Downregulated
ENSMUSG00000037725	Ckap2	79.6848	-3.81043	0.859083	-4.43547	9.18734e-06	0.000248809	Downregulated
ENSMUSG00000031549	Ido2	1027.12	1.15095	0.263448	4.36881	1.24928e-05	0.000323535	Upregulated
ENSMUSG00000031637	Lrp2bp	10.0784	2.16154	0.717205	3.01384	0.0025796	0.0234927	Upregulated
ENSMUSG00000031633	Slc25a4	296.326	-2.71065	0.275494	-9.83923	7.62937e-23	5.79277e-20	Downregulated
ENSMUSG00000038143	Stox2	30.5807	-1.74254	0.648804	-2.68577	0.00723637	0.0496189	Downregulated
ENSMUSG00000031561	Tenm3	309.065	-1.16113	0.300433	-3.86486	0.000111154	0.00202256	Downregulated
ENSMUSG00000039396	Neil3	24.5978	-3.2115	0.860618	-3.73161	0.000190257	0.00311268	Downregulated
ENSMUSG00000054717	Hmgb2	188.089	-1.36716	0.389446	-3.51053	0.000447216	0.00621489	Downregulated
ENSMUSG00000015568	Lpl	4091.8	-5.27753	0.391742	-13.472	2.28717e-41	9.55121e-38	Downregulated
ENSMUSG00000036120	Rfxank	219.18	1.04139	0.24117	4.31809	1.57382e-05	0.00039355	Upregulated
ENSMUSG00000019428	Fkbp8	3135.44	1.08935	0.344857	3.15885	0.00158393	0.0164131	Upregulated
ENSMUSG00000019139	Isyna1	218.248	-1.58005	0.367648	-4.29772	1.72566e-05	0.000422476	Downregulated
ENSMUSG00000038508	Gdf15	47.2889	2.0987	0.754769	2.78059	0.00542605	0.0405884	Upregulated
ENSMUSG00000002910	Arrdc2	216.31	1.34561	0.311654	4.31765	1.577e-05	0.000393756	Upregulated
ENSMUSG00000046295	Ankle1	27.056	-2.73855	0.763294	-3.5878	0.000333479	0.00487352	Downregulated
ENSMUSG00000031799	Tpm4	496.846	-1.207	0.241503	-4.99786	5.79703e-07	2.56173e-05	Downregulated
ENSMUSG00000019732	Calr3	21.8569	1.3824	0.385563	3.5854	0.000336556	0.00490989	Upregulated
ENSMUSG00000079011		8.43189	2.55369	0.815934	3.12978	0.00174938	0.0177101	Upregulated
ENSMUSG00000005410	Mcm5	194.633	-2.08875	0.580869	-3.5959	0.000323268	0.0047576	Downregulated
ENSMUSG00000064325	Hhip	58.226	-2.29703	0.383589	-5.98824	2.12119e-09	1.91527e-07	Downregulated
ENSMUSG00000082491		22.7893	1.14718	0.409579	2.80088	0.00509641	0.0388322	Upregulated
ENSMUSG00000005470	Asf1b	41.9733	-2.26056	0.648253	-3.48716	0.000488187	0.00660298	Downregulated
ENSMUSG00000074194	Zfp791	49.5375	-2.90132	0.410485	-7.06804	1.57136e-12	3.0521e-10	Downregulated
ENSMUSG00000031700	Gpt2	4356.83	1.22179	0.222613	5.48838	4.05626e-08	2.5282e-06	Upregulated
ENSMUSG00000031740	Mmp2	137.898	-2.62786	0.331502	-7.92715	2.24228e-15	7.96914e-13	Downregulated
ENSMUSG00000061959	Ces1e	1517.37	2.38406	0.315007	7.56827	3.78229e-14	1.16999e-11	Upregulated
ENSMUSG00000110659		30.5208	5.32126	1.08651	4.89755	9.70383e-07	4.03216e-05	Upregulated
ENSMUSG00000031725	Ces1f	4503.16	4.71522	0.695817	6.77652	1.23104e-11	1.8694e-09	Upregulated
ENSMUSG00000089712	Gm15889	63.9427	-4.03267	0.856775	-4.7068	2.51634e-06	8.88645e-05	Downregulated
ENSMUSG00000031785	Adgrg1	177.851	-1.57723	0.259317	-6.08222	1.18528e-09	1.11859e-07	Downregulated
ENSMUSG00000069922	Ces3a	10227.8	2.02541	0.297659	6.80447	1.01422e-11	1.59826e-09	Upregulated
ENSMUSG00000110488		13.8148	3.254	0.682429	4.76827	1.85817e-06	6.88128e-05	Upregulated
ENSMUSG00000062181	Ces3b	2119.16	6.95155	0.532704	13.0496	6.39168e-39	2.13533e-35	Upregulated
ENSMUSG00000033249	Hsf4	95.6486	1.19583	0.338065	3.53729	0.000404256	0.00573721	Upregulated
ENSMUSG00000031904	Slc7a6	20.4375	-1.6086	0.595287	-2.70222	0.00688778	0.0480833	Downregulated
ENSMUSG00000000303	Cdh1	1105.75	-2.08131	0.276158	-7.53669	4.82066e-14	1.46408e-11	Downregulated
ENSMUSG00000031919	Tmed6	15.7896	1.56261	0.55662	2.80733	0.00499541	0.0383648	Upregulated
ENSMUSG00000031958	Ldhd	1502.49	1.3913	0.231045	6.02178	1.72505e-09	1.58325e-07	Upregulated
ENSMUSG00000031845	Bco1	229.214	-1.74285	0.199811	-8.72248	2.72182e-18	1.26292e-15	Downregulated
ENSMUSG00000031821	Gins2	37.7164	-2.04778	0.611241	-3.3502	0.000807546	0.00983181	Downregulated
ENSMUSG00000033594	Spata2l	386.212	-1.37243	0.391981	-3.50127	0.000463047	0.00639763	Downregulated
ENSMUSG00000032815	Fanca	56.2169	-1.61158	0.438965	-3.67131	0.000241311	0.0037239	Downregulated
ENSMUSG00000097203	4732419C18Rik	112.989	2.14543	0.580132	3.69818	0.000217151	0.00345786	Upregulated
ENSMUSG00000110456		5.12542	3.5815	1.27875	2.80077	0.00509812	0.0388322	Upregulated
ENSMUSG00000031971	Ccsap	12.7942	-2.24294	0.758128	-2.95852	0.0030912	0.0270342	Downregulated
ENSMUSG00000095512	Gm17222	22.0437	1.32826	0.464351	2.86047	0.00423007	0.0338667	Upregulated
ENSMUSG00000021747	Cfap20dc	26.8557	-3.36355	0.757397	-4.44093	8.95708e-06	0.000244476	Downregulated
ENSMUSG00000035129		56.8041	2.60568	0.499077	5.221	1.77961e-07	9.55839e-06	Upregulated
ENSMUSG00000021806	Nid2	59.2908	-1.22389	0.305393	-4.00759	6.13422e-05	0.00122141	Downregulated
ENSMUSG00000021895	Arhgef3	516.016	-1.13365	0.349682	-3.24195	0.00118715	0.0131849	Downregulated
ENSMUSG00000114818	Gm35164	19.8213	3.80632	0.900258	4.22803	2.35744e-05	0.000549983	Upregulated
ENSMUSG00000015966	Il17rb	170.608	-1.03359	0.245484	-4.21043	2.54885e-05	0.000586446	Downregulated
ENSMUSG00000021957	Tkt	1305.97	1.22335	0.278891	4.38648	1.152e-05	0.000301142	Upregulated
ENSMUSG00000071547	Nt5dc2	116.885	-1.24602	0.295886	-4.21116	2.54058e-05	0.000585349	Downregulated
ENSMUSG00000021884	Hacl1	304.332	1.05475	0.346206	3.04661	0.00231441	0.0217679	Upregulated
ENSMUSG00000021903	Galnt15	19.346	2.39213	0.581559	4.1133	3.90042e-05	0.000836363	Upregulated
ENSMUSG00000021943	Gdf10	99.1674	-1.31837	0.320553	-4.11279	3.909e-05	0.000837128	Downregulated
ENSMUSG00000041471	Shld2	708.529	-1.21313	0.285778	-4.24501	2.18581e-05	0.000517164	Downregulated
ENSMUSG00000115509		25.3735	5.87372	0.942387	6.23281	4.58141e-10	4.75329e-08	Upregulated
ENSMUSG00000041078	Grid1	29.5186	3.48921	0.669761	5.20964	1.89208e-07	1.00461e-05	Upregulated
ENSMUSG00000043418	Lrit2	38.623	2.38428	0.470602	5.06646	4.05287e-07	1.9124e-05	Upregulated
ENSMUSG00000037628	Cdkn3	31.9944	-5.74358	1.3838	-4.15057	3.31642e-05	0.000730287	Downregulated
ENSMUSG00000037572	Wdhd1	46.41	-1.74161	0.495601	-3.51414	0.000441183	0.00614947	Downregulated
ENSMUSG00000037544	Dlgap5	48.0467	-4.21861	0.842932	-5.00469	5.59514e-07	2.4923e-05	Downregulated
ENSMUSG00000090799	Klhl33	128.456	-2.65606	0.408805	-6.49713	8.18681e-11	1.02075e-08	Downregulated
ENSMUSG00000072572	Slc39a2	39.8942	1.89271	0.373429	5.06848	4.01008e-07	1.90297e-05	Upregulated
ENSMUSG00000076928		217.841	-2.27536	0.483126	-4.70967	2.48119e-06	8.7809e-05	Downregulated
ENSMUSG00000040618	Pck2	70.0711	-1.27704	0.293409	-4.35242	1.34643e-05	0.000343895	Downregulated
ENSMUSG00000022217	Emc9	206.316	1.33051	0.343365	3.87491	0.000106665	0.00195795	Upregulated
ENSMUSG00000022218	Tgm1	333.91	1.47252	0.326381	4.51164	6.43278e-06	0.000187855	Upregulated
ENSMUSG00000075592	Nynrin	10.931	-3.22384	0.949147	-3.39657	0.000682369	0.00861549	Downregulated
ENSMUSG00000090038	Gm16573	89.2003	-1.07909	0.320429	-3.36765	0.000758117	0.0093735	Downregulated
ENSMUSG00000021947	Cryl1	198.972	1.57867	0.286671	5.5069	3.65208e-08	2.2934e-06	Upregulated
ENSMUSG00000021965	Ska3	19.7898	-5.66961	1.63999	-3.4571	0.000546025	0.00723299	Downregulated
ENSMUSG00000021930	Spryd7	227.829	1.17841	0.280097	4.20716	2.58605e-05	0.000593371	Upregulated
ENSMUSG00000046168	Kcnrg	7.36248	2.24827	0.740216	3.03732	0.00238691	0.022237	Upregulated
ENSMUSG00000007989	Fzd3	19.801	-1.94481	0.52402	-3.71133	0.00020617	0.00331459	Downregulated
ENSMUSG00000034522	Zfp395	587.623	1.3703	0.224938	6.09191	1.1157e-09	1.07107e-07	Upregulated
ENSMUSG00000061356	Nuggc	29.2997	-2.861	0.653759	-4.37623	1.20751e-05	0.000313691	Downregulated
ENSMUSG00000022032	Scara5	138.012	-5.50589	1.49898	-3.6731	0.000239625	0.00370963	Downregulated
ENSMUSG00000022033	Pbk	42.22	-8.19291	1.57073	-5.216	1.82829e-07	9.75711e-06	Downregulated
ENSMUSG00000022034	Esco2	42.9078	-3.71463	0.807003	-4.603	4.16453e-06	0.000133265	Downregulated
ENSMUSG00000059456	Ptk2b	453.622	1.15076	0.243049	4.73469	2.19389e-06	7.91505e-05	Upregulated
ENSMUSG00000048922	Cdca2	48.3221	-3.85851	0.784517	-4.91832	8.72915e-07	3.69144e-05	Downregulated
ENSMUSG00000044186	Nkx2-6	9.66513	2.76826	0.732176	3.78087	0.000156282	0.00268298	Upregulated
ENSMUSG00000034205	Loxl2	97.2489	-1.96201	0.38614	-5.08109	3.75284e-07	1.79107e-05	Downregulated
ENSMUSG00000022094	Slc39a14	4044.85	-1.19494	0.159492	-7.49217	6.77421e-14	1.95097e-11	Downregulated
ENSMUSG00000021998	Lcp1	716.466	1.22317	0.388536	3.14814	0.00164315	0.0168491	Upregulated
ENSMUSG00000115643		20.9468	1.98585	0.4954	4.00857	6.10876e-05	0.00122058	Upregulated
ENSMUSG00000022025	Cnmd	15.8098	2.85229	0.76202	3.74306	0.00018179	0.00300358	Upregulated
ENSMUSG00000022021	Diaph3	20.0689	-3.72919	1.04785	-3.55888	0.000372441	0.00538171	Downregulated
ENSMUSG00000072294	Klf12	301.061	-1.02458	0.288717	-3.54873	0.000387098	0.00554077	Downregulated
ENSMUSG00000110273		23.0831	-1.19167	0.412068	-2.89192	0.0038289	0.0314599	Downregulated
ENSMUSG00000022122	Ednrb	190.783	-1.59403	0.428693	-3.71836	0.000200524	0.00324075	Downregulated
ENSMUSG00000058571	Gpc6	20.9981	-1.67829	0.545201	-3.07829	0.0020819	0.0201237	Downregulated
ENSMUSG00000022129	Dct	71.4382	4.8168	0.82177	5.8615	4.58711e-09	3.68381e-07	Upregulated
ENSMUSG00000051212	Gpr183	12.2839	-3.8561	1.16174	-3.31924	0.000902633	0.0107467	Downregulated
ENSMUSG00000013076	Amotl1	166.764	-1.25855	0.299852	-4.19724	2.70187e-05	0.000614042	Downregulated
ENSMUSG00000031934	Panx1	44.925	-2.34714	0.627251	-3.74195	0.000182595	0.00300796	Downregulated
ENSMUSG00000043885	Slc36a4	161.903	-1.15864	0.230371	-5.02945	4.919e-07	2.23696e-05	Downregulated
ENSMUSG00000004098	Col5a3	95.925	3.58338	0.532862	6.72478	1.75856e-11	2.57675e-09	Upregulated
ENSMUSG00000038884	Shfl	708.512	1.09134	0.383663	2.84452	0.00444789	0.0351954	Upregulated
ENSMUSG00000032193	Ldlr	2360.95	1.12137	0.348818	3.21477	0.00130547	0.0141694	Upregulated
ENSMUSG00000040883	Tmem205	4448.43	1.04919	0.269307	3.89587	9.78453e-05	0.0018323	Upregulated
ENSMUSG00000006241	Ccdc159	121.335	1.0753	0.271375	3.96243	7.41904e-05	0.00144775	Upregulated
ENSMUSG00000040563	Plppr2	182.12	1.51147	0.367028	4.11813	3.81966e-05	0.000821153	Upregulated
ENSMUSG00000090925	1810064F22Rik	228.361	2.22792	0.466475	4.77608	1.78744e-06	6.64976e-05	Upregulated
ENSMUSG00000036777	Anln	62.3174	-2.47702	0.654164	-3.78654	0.000152757	0.00264146	Downregulated
ENSMUSG00000036611	Eepd1	216.807	1.22826	0.257252	4.77456	1.80104e-06	6.68546e-05	Upregulated
ENSMUSG00000033453	Adamts15	49.9984	-1.75085	0.584454	-2.99569	0.00273822	0.0246705	Downregulated
ENSMUSG00000041737	Tmem45b	8.66124	2.76738	0.868255	3.18729	0.00143613	0.0152219	Upregulated
ENSMUSG00000032035	Ets1	469.299	-1.3791	0.261012	-5.28369	1.26605e-07	7.00269e-06	Downregulated
ENSMUSG00000038119	Cdon	41.2316	-1.25409	0.382544	-3.27828	0.00104443	0.0119412	Downregulated
ENSMUSG00000032113	Chek1	38.9028	-2.04411	0.623923	-3.27623	0.00105204	0.0119954	Downregulated
ENSMUSG00000040111	Gramd1b	107.942	-1.25705	0.289014	-4.34945	1.36482e-05	0.00034806	Downregulated
ENSMUSG00000111074	Gm36435	84.6223	2.25612	0.665579	3.3897	0.000699681	0.00879419	Upregulated
ENSMUSG00000032010	Usp2	202.352	-2.56714	0.795232	-3.22816	0.00124588	0.0136578	Downregulated
ENSMUSG00000032135	Mcam	117.126	-1.72723	0.360586	-4.79007	1.66722e-06	6.25825e-05	Downregulated
ENSMUSG00000032114	Slc37a4	2424.37	-1.04659	0.212987	-4.91387	8.92942e-07	3.74766e-05	Downregulated
ENSMUSG00000039438	Ttc36	440.249	1.11027	0.412234	2.6933	0.00707489	0.0488141	Upregulated
ENSMUSG00000046480	Scn4b	40.9662	-3.4586	0.707098	-4.89126	1.00194e-06	4.13243e-05	Downregulated
ENSMUSG00000032081	Apoc3	27930.3	1.86597	0.293857	6.34995	2.15391e-10	2.43101e-08	Upregulated
ENSMUSG00000032080	Apoa4	385.453	2.37861	0.353994	6.71934	1.82547e-11	2.65154e-09	Upregulated
ENSMUSG00000032028	Nxpe2	434.894	-1.51394	0.188512	-8.03103	9.66583e-16	3.58796e-13	Downregulated
ENSMUSG00000042293	Gm5617	114.671	1.43118	0.532745	2.68642	0.00722213	0.0495639	Upregulated
ENSMUSG00000066687	Zbtb16	414.473	-2.70275	0.556182	-4.85946	1.17703e-06	4.73576e-05	Downregulated
ENSMUSG00000032065	Tex12	7.35965	3.56967	0.916109	3.89656	9.75693e-05	0.00182918	Upregulated
ENSMUSG00000079559	Pou2af3	5.96714	-3.29312	1.19376	-2.75861	0.00580483	0.0423423	Downregulated
ENSMUSG00000044694		24.3742	-1.90721	0.56732	-3.36179	0.000774384	0.00953932	Downregulated
ENSMUSG00000036027	Pou2af2	33.6595	1.93626	0.599214	3.23132	0.00123218	0.0135589	Upregulated
ENSMUSG00000074345	Tnfaip8l3	19.6917	3.70045	1.07985	3.42682	0.000610701	0.00790184	Upregulated
ENSMUSG00000032324	Tspan3	113.113	-1.49568	0.224613	-6.65892	2.75848e-11	3.8398e-09	Downregulated
ENSMUSG00000111147		30.2139	4.41066	0.771665	5.71576	1.09212e-08	8.00124e-07	Upregulated
ENSMUSG00000032254	Kif23	55.4013	-2.22934	0.530536	-4.20205	2.64509e-05	0.000602777	Downregulated
ENSMUSG00000032246	Calml4	122.438	-2.59621	0.300708	-8.63364	5.94282e-18	2.54536e-15	Downregulated
ENSMUSG00000032400	Zwilch	41.3431	-2.16497	0.743733	-2.91095	0.00360331	0.0301643	Downregulated
ENSMUSG00000032392	Parp16	617.565	-1.00212	0.329989	-3.03683	0.00239081	0.022249	Downregulated
ENSMUSG00000041064	Pif1	19.0786	-3.65281	1.06065	-3.44395	0.000573292	0.00751833	Downregulated
ENSMUSG00000040204	Pclaf	45.9274	-2.51816	0.730299	-3.44812	0.000564496	0.00743459	Downregulated
ENSMUSG00000032224	Fam81a	30.2358	-3.05307	0.816086	-3.74111	0.000183206	0.00301505	Downregulated
ENSMUSG00000032218	Ccnb2	100.794	-3.90259	0.754233	-5.17425	2.28829e-07	1.17611e-05	Downregulated
ENSMUSG00000087744		5.54427	4.36471	1.31329	3.3235	0.000888947	0.0106439	Upregulated
ENSMUSG00000061390		21.0922	1.68719	0.617207	2.73358	0.00626493	0.0449718	Upregulated
ENSMUSG00000043013	Onecut1	71.3219	1.80257	0.58544	3.07899	0.00207702	0.0201128	Upregulated
ENSMUSG00000033590	Myo5c	31.9886	-4.29641	0.697204	-6.16235	7.1675e-10	7.16921e-08	Downregulated
ENSMUSG00000032184	Lysmd2	41.7151	-1.70407	0.558035	-3.05369	0.00226043	0.0213806	Downregulated
ENSMUSG00000111709	Gm3776	4.42027	4.61033	1.63312	2.82303	0.00475727	0.0370296	Upregulated
ENSMUSG00000057933	Gsta2	162.166	1.08979	0.326819	3.33455	0.000854377	0.0102895	Upregulated
ENSMUSG00000098747	Gm27216	308.945	1.25242	0.30753	4.07252	4.65075e-05	0.000971077	Upregulated
ENSMUSG00000038379	Ttk	31.3364	-4.22564	0.930914	-4.53923	5.64589e-06	0.000170301	Downregulated
ENSMUSG00000032265	Tent5a	419.797	-1.39966	0.246571	-5.6765	1.37477e-08	9.81377e-07	Downregulated
ENSMUSG00000056131	Pgm3	222.504	-1.40358	0.328147	-4.27729	1.89182e-05	0.000456662	Downregulated
ENSMUSG00000032417	Rwdd2a	10.6702	1.91018	0.663584	2.87857	0.00399477	0.032424	Upregulated
ENSMUSG00000032418	Me1	1753.44	1.64224	0.46161	3.55764	0.000374205	0.00540253	Upregulated
ENSMUSG00000104263		17.6177	-2.98105	0.782603	-3.80915	0.000139446	0.00246103	Downregulated
ENSMUSG00000032363	Adamts7	266.791	-2.50825	0.48517	-5.16983	2.34308e-07	1.19691e-05	Downregulated
ENSMUSG00000032372	Plscr2	250.146	1.71608	0.235989	7.27185	3.54593e-13	8.00422e-11	Upregulated
ENSMUSG00000032374	Plod2	27.9278	-1.37148	0.487537	-2.81309	0.00490678	0.0378756	Downregulated
ENSMUSG00000049493	Pls1	237.207	-1.55839	0.334348	-4.661	3.14673e-06	0.000107081	Downregulated
ENSMUSG00000046997	Spsb4	38.0472	4.83303	0.709669	6.81026	9.74214e-12	1.56474e-09	Upregulated
ENSMUSG00000046402	Rbp1	988.165	-1.26241	0.237164	-5.32294	1.02105e-07	5.82106e-06	Downregulated
ENSMUSG00000032548	Slco2a1	912.655	1.39548	0.347161	4.0197	5.82718e-05	0.00117984	Upregulated
ENSMUSG00000043719	Col6a6	72.1405	-1.20625	0.425231	-2.83669	0.00455843	0.035917	Downregulated
ENSMUSG00000023249	Parp3	527.558	1.07321	0.290666	3.69224	0.000222288	0.00351287	Upregulated
ENSMUSG00000010051	Hyal1	215.598	1.34652	0.257852	5.22207	1.76933e-07	9.53382e-06	Upregulated
ENSMUSG00000079334	Naa80	458.499	1.33816	0.322414	4.15045	3.31829e-05	0.000730287	Upregulated
ENSMUSG00000032584	Mst1r	43.5402	-2.88083	0.458747	-6.27978	3.39056e-10	3.65393e-08	Downregulated
ENSMUSG00000032586	Traip	24.4424	-2.68894	0.934442	-2.87759	0.00400731	0.03251	Downregulated
ENSMUSG00000053646	Plxnb1	1142.69	-1.74006	0.296422	-5.87022	4.35218e-09	3.51202e-07	Downregulated
ENSMUSG00000032477	Cdc25a	143.272	-1.38176	0.297403	-4.64608	3.383e-06	0.000113019	Downregulated
ENSMUSG00000032496	Ltf	367.253	-6.12952	1.9833	-3.09056	0.00199778	0.0195723	Downregulated
ENSMUSG00000038775	Vill	78.8618	-2.50064	0.553012	-4.52186	6.12996e-06	0.000181766	Downregulated
ENSMUSG00000010651	Acaa1b	7828.46	1.78331	0.453345	3.93368	8.36542e-05	0.00159334	Upregulated
ENSMUSG00000052336	Cx3cr1	21.6257	-3.03564	0.755428	-4.01844	5.85841e-05	0.0011833	Downregulated
ENSMUSG00000013419	Zfp651	24.5326	-1.64674	0.498589	-3.3028	0.000957234	0.0112051	Downregulated
ENSMUSG00000038233	Gask1a	145.353	4.55021	0.568408	8.00518	1.19291e-15	4.33181e-13	Upregulated
ENSMUSG00000036768	Kif15	35.375	-4.0282	0.833263	-4.83425	1.33648e-06	5.24051e-05	Downregulated
ENSMUSG00000025240	Sacm1l	270.161	-1.04893	0.3708	-2.82883	0.0046719	0.0365849	Downregulated
ENSMUSG00000034164	Emid1	12.8243	-2.15478	0.766856	-2.80989	0.0049558	0.0381658	Downregulated
ENSMUSG00000057897	Camk2b	186.848	6.85429	1.58832	4.31544	1.59286e-05	0.000396529	Upregulated
ENSMUSG00000020429	Igfbp1	4680.62	-3.71587	0.987197	-3.76406	0.000167178	0.00282932	Downregulated
ENSMUSG00000020427	Igfbp3	607.888	-1.17252	0.335866	-3.49104	0.000481143	0.00655719	Downregulated
ENSMUSG00000040978	Gm11992	8.8982	2.32928	0.752508	3.09536	0.00196577	0.0193268	Upregulated
ENSMUSG00000035455	Fignl1	45.293	-3.54483	0.764424	-4.63725	3.53074e-06	0.000117289	Downregulated
ENSMUSG00000020182	Ddc	1599.29	1.17223	0.314956	3.72188	0.000197745	0.00321004	Upregulated
ENSMUSG00000020176	Grb10	387.668	-3.29477	0.284761	-11.5703	5.82552e-31	8.84631e-28	Downregulated
ENSMUSG00000020122	Egfr	3068.85	-1.08673	0.319884	-3.39725	0.000680672	0.00860708	Downregulated
ENSMUSG00000020142	Slc1a4	357.691	-1.33149	0.275493	-4.83311	1.34417e-06	5.24505e-05	Downregulated
ENSMUSG00000032740	Ccdc88a	41.2538	-1.19456	0.389352	-3.06807	0.00215447	0.0206829	Downregulated
ENSMUSG00000044949	Ubtd2	11.0463	-2.09444	0.772536	-2.71112	0.00670568	0.0472225	Downregulated
ENSMUSG00000069910	Spdl1	24.9783	-3.23147	0.855792	-3.77599	0.000159371	0.00272202	Downregulated
ENSMUSG00000020330	Hmmr	73.4886	-6.88964	1.25252	-5.50061	3.78478e-08	2.36783e-06	Downregulated
ENSMUSG00000020415	Pttg1	101.089	-2.1287	0.627624	-3.39169	0.000694632	0.00874388	Downregulated
ENSMUSG00000050541	Adra1b	1032.37	1.37031	0.325689	4.20743	2.58287e-05	0.000593371	Upregulated
ENSMUSG00000019189	Rnf145	769.659	-1.12616	0.232187	-4.85022	1.23322e-06	4.89304e-05	Downregulated
ENSMUSG00000081251		148.687	1.81356	0.336227	5.39387	6.89545e-08	4.15818e-06	Upregulated
ENSMUSG00000011256	Adam19	43.9125	-1.87887	0.39581	-4.74691	2.06552e-06	7.5333e-05	Downregulated
ENSMUSG00000069892	9930111J21Rik2	19.0871	1.72665	0.571844	3.01944	0.00253242	0.0231409	Upregulated
ENSMUSG00000036545	Adamts2	116.541	-1.90278	0.344619	-5.5214	3.3631e-08	2.12793e-06	Downregulated
ENSMUSG00000020334	Slc22a4	35.2301	1.69649	0.397693	4.26583	1.99161e-05	0.000477986	Upregulated
ENSMUSG00000060068		54.0413	2.04966	0.527622	3.88472	0.000102448	0.00189933	Upregulated
ENSMUSG00000018339	Gpx3	103.515	1.70274	0.350006	4.8649	1.14515e-06	4.62041e-05	Upregulated
ENSMUSG00000000594	Gm2a	1452.75	1.37062	0.291521	4.70162	2.5811e-06	9.04144e-05	Upregulated
ENSMUSG00000018593	Sparc	3366.19	-2.01548	0.273702	-7.36375	1.78817e-13	4.54959e-11	Downregulated
ENSMUSG00000086962	Gm12248	47.0409	1.01619	0.365355	2.78139	0.00541269	0.0405079	Upregulated
ENSMUSG00000043648	Pld6	17.1803	-1.89424	0.66185	-2.86203	0.00420936	0.0337719	Downregulated
ENSMUSG00000014243	Zswim7	94.3068	1.14572	0.324348	3.53239	0.000411814	0.00582468	Upregulated
ENSMUSG00000033389	Arhgap44	61.5694	-1.77813	0.366983	-4.84526	1.26449e-06	5.00522e-05	Downregulated
ENSMUSG00000049928	Glp2r	7.22613	-3.50796	1.30372	-2.69073	0.00712969	0.0490908	Downregulated
ENSMUSG00000020897	Aurkb	62.0472	-3.2681	0.694928	-4.70279	2.56628e-06	9.02466e-05	Downregulated
ENSMUSG00000041329	Atp1b2	9.9383	-2.54811	0.907303	-2.80845	0.00497809	0.038252	Downregulated
ENSMUSG00000040938	Slc16a11	307.972	2.121	0.454615	4.66549	3.0789e-06	0.000105174	Upregulated
ENSMUSG00000000317	Bcl6b	65.2084	-2.27638	0.456582	-4.9857	6.17364e-07	2.69959e-05	Downregulated
ENSMUSG00000020830	Vmo1	47.6172	1.44413	0.444215	3.25096	0.00115017	0.0128597	Upregulated
ENSMUSG00000014609	Chrne	6.30038	3.50809	1.2112	2.89637	0.00377508	0.0311416	Upregulated
ENSMUSG00000040471	Ggt6	242.527	3.26081	0.562444	5.79758	6.72788e-09	5.13162e-07	Upregulated
ENSMUSG00000038807	Rap1gap2	49.4018	-1.93241	0.450273	-4.29164	1.77359e-05	0.000431238	Downregulated
ENSMUSG00000000282	Mnt	143.38	1.0256	0.275228	3.72636	0.000194269	0.00315975	Upregulated
ENSMUSG00000020841	Cpd	680.274	-1.46262	0.195747	-7.47203	7.89695e-14	2.23577e-11	Downregulated
ENSMUSG00000019437	Tlcd1	555.217	1.29531	0.345375	3.75044	0.000176524	0.00293984	Upregulated
ENSMUSG00000002059	Rab34	75.4567	-1.15059	0.270057	-4.26055	2.03921e-05	0.000485227	Downregulated
ENSMUSG00000002055	Spag5	64.3618	-4.4619	0.778793	-5.72925	1.00876e-08	7.45592e-07	Downregulated
ENSMUSG00000002058	Unc119	168.423	-1.35386	0.254011	-5.32991	9.82615e-08	5.6211e-06	Downregulated
ENSMUSG00000001095	Slc13a2	10.4735	6.32573	1.32093	4.78885	1.67739e-06	6.28233e-05	Upregulated
ENSMUSG00000017639	Rab11fip4	266.728	-1.60408	0.375131	-4.27604	1.90245e-05	0.000457905	Downregulated
ENSMUSG00000069793	Slfn9	136.17	-1.99757	0.592903	-3.36913	0.000754065	0.00933073	Downregulated
ENSMUSG00000018648	Dusp14	39.3496	-1.5376	0.46856	-3.28154	0.00103242	0.0118364	Downregulated
ENSMUSG00000034329	Brip1	47.7776	-1.53937	0.478161	-3.21935	0.00128482	0.0139997	Downregulated
ENSMUSG00000080823		13.4959	1.88254	0.647033	2.9095	0.00362007	0.0302197	Upregulated
ENSMUSG00000018427	Ypel2	381.837	1.30487	0.382731	3.40937	0.00065114	0.00832329	Upregulated
ENSMUSG00000020493	Prr11	32.4136	-4.29188	1.03923	-4.12988	3.62957e-05	0.000788405	Downregulated
ENSMUSG00000020492	Ska2	35.0115	-1.50256	0.48345	-3.108	0.00188356	0.0187951	Downregulated
ENSMUSG00000085972		107.988	-1.58706	0.340033	-4.66737	3.05085e-06	0.000104859	Downregulated
ENSMUSG00000020865	Abcc3	2824.45	1.88056	0.272546	6.89997	5.20146e-12	8.77629e-10	Upregulated
ENSMUSG00000001506	Col1a1	314.085	-1.29162	0.34969	-3.69361	0.000221089	0.00350054	Downregulated
ENSMUSG00000020871	Dlx4	5.60164	3.0884	0.936044	3.29941	0.000968869	0.0113017	Upregulated
ENSMUSG00000020877	Scrn2	445.88	1.06929	0.369372	2.89488	0.00379306	0.0312422	Upregulated
ENSMUSG00000017417	Plxdc1	10.2005	2.20425	0.658154	3.34913	0.000810644	0.00985517	Upregulated
ENSMUSG00000038150	Ormdl3	1042.26	1.04838	0.167828	6.24678	4.19006e-10	4.42979e-08	Upregulated
ENSMUSG00000038020	Rapgefl1	30.6037	1.06317	0.384072	2.76815	0.00563749	0.0415572	Upregulated
ENSMUSG00000017499	Cdc6	34.0569	-2.72822	0.88101	-3.0967	0.00195688	0.0193008	Downregulated
ENSMUSG00000020914	Top2a	253.236	-4.27719	0.561736	-7.61424	2.65256e-14	8.36006e-12	Downregulated
ENSMUSG00000035849	Krt222	7.94159	-4.14282	1.1538	-3.5906	0.000329922	0.00483847	Downregulated
ENSMUSG00000017830	Dhx58	127.256	1.45717	0.391896	3.71825	0.000200606	0.00324075	Upregulated
ENSMUSG00000001313	Rnd2	138.199	1.38104	0.418621	3.29901	0.000970259	0.0113017	Upregulated
ENSMUSG00000017146	Brca1	79.0088	-2.5438	0.374265	-6.79679	1.06978e-11	1.67006e-09	Downregulated
ENSMUSG00000051378	Kif18b	28.2183	-4.24502	0.92493	-4.58956	4.44172e-06	0.000140787	Downregulated
ENSMUSG00000020689	Itgb3	168.643	-1.90384	0.337197	-5.64609	1.6414e-08	1.14242e-06	Downregulated
ENSMUSG00000020623	Map2k6	141.279	-1.25671	0.34869	-3.6041	0.000313234	0.00463853	Downregulated
ENSMUSG00000018861	Fdxr	339.538	1.17755	0.278726	4.22476	2.39196e-05	0.00055648	Upregulated
ENSMUSG00000034586	Hid1	32.6075	1.15885	0.362978	3.19262	0.00140989	0.0150677	Upregulated
ENSMUSG00000034427	Myo15b	60.9208	-3.20335	0.625267	-5.12317	3.00445e-07	1.47174e-05	Downregulated
ENSMUSG00000017716	Birc5	161.875	-3.49286	0.682257	-5.11956	3.0625e-07	1.49579e-05	Downregulated
ENSMUSG00000017446	C1qtnf1	138.639	-1.14926	0.414323	-2.77382	0.0055402	0.0410211	Downregulated
ENSMUSG00000025582	Nptx1	61.362	-1.43326	0.493009	-2.90716	0.00364728	0.030371	Downregulated
ENSMUSG00000078572	Ndufaf8	93.3693	1.5735	0.513955	3.06156	0.00220188	0.0209454	Upregulated
ENSMUSG00000075389	Reno1	58.0253	1.28914	0.377639	3.41369	0.000640887	0.0082349	Upregulated
ENSMUSG00000043993		39.4506	2.06839	0.50301	4.11203	3.92202e-05	0.000838526	Upregulated
ENSMUSG00000025137	Pcyt2	10103.8	1.15773	0.22451	5.15668	2.51361e-07	1.25711e-05	Upregulated
ENSMUSG00000025153	Fasn	6261.18	2.28919	0.665894	3.43776	0.000586538	0.00764834	Upregulated
ENSMUSG00000087638		4.17965	4.38585	1.48005	2.9633	0.00304356	0.0267577	Upregulated
ENSMUSG00000000056	Narf	658.333	-1.38055	0.249549	-5.53219	3.16249e-08	2.03963e-06	Downregulated
ENSMUSG00000039238	Zfp750	132.154	-1.04846	0.28557	-3.67146	0.000241167	0.0037239	Downregulated
ENSMUSG00000021214	Akr1c18	142.784	-5.70862	0.946713	-6.02994	1.64024e-09	1.51373e-07	Downregulated
ENSMUSG00000113668		11.68	2.058	0.725635	2.83614	0.00456624	0.0359277	Upregulated
ENSMUSG00000113543		91.1586	2.88188	0.4639	6.2123	5.22142e-10	5.28598e-08	Upregulated
ENSMUSG00000005397	Nid1	557.735	-2.45841	0.247846	-9.91908	3.43916e-23	2.87238e-20	Downregulated
ENSMUSG00000055313	Pgbd1	16.0641	-1.91307	0.622224	-3.07457	0.00210806	0.0203191	Downregulated
ENSMUSG00000018102	H2bc4	540.433	1.5714	0.266569	5.89492	3.74852e-09	3.06938e-07	Upregulated
ENSMUSG00000006711	D130043K22Rik	80.6716	1.20692	0.378393	3.18958	0.00142477	0.0151782	Upregulated
ENSMUSG00000044734	Serpinb1a	56.0066	2.11799	0.490912	4.31441	1.60033e-05	0.000397204	Upregulated
ENSMUSG00000021411	Pxdc1	1098.78	1.31797	0.332162	3.96786	7.2522e-05	0.00141851	Upregulated
ENSMUSG00000021416	Eci3	32.7356	5.26965	0.856285	6.15408	7.55126e-10	7.50811e-08	Upregulated
ENSMUSG00000021418	Rpp40	66.4571	1.09915	0.331502	3.31565	0.000914287	0.0108468	Upregulated
ENSMUSG00000039004	Bmp6	24.756	1.58077	0.377638	4.18593	2.83999e-05	0.000638482	Upregulated
ENSMUSG00000114512		19.1422	1.45439	0.48925	2.9727	0.00295189	0.0261583	Upregulated
ENSMUSG00000114247		155.291	1.67882	0.540062	3.10857	0.00187998	0.0187812	Upregulated
ENSMUSG00000021365	Nedd9	114.955	-1.05699	0.362128	-2.91883	0.0035135	0.0296412	Downregulated
ENSMUSG00000021377	Dek	432.594	-1.12359	0.241591	-4.65081	3.30641e-06	0.000112029	Downregulated
ENSMUSG00000021391	Cenpp	8.42604	-4.72716	1.65701	-2.85283	0.00433321	0.034484	Downregulated
ENSMUSG00000113399		55.1754	-4.26818	0.847978	-5.03336	4.81952e-07	2.21168e-05	Downregulated
ENSMUSG00000025875	Tspan17	66.3953	1.01613	0.291745	3.48293	0.00049595	0.00669713	Upregulated
ENSMUSG00000005320	Fgfr4	967.524	1.11867	0.21523	5.19758	2.019e-07	1.06055e-05	Upregulated
ENSMUSG00000021485	Mxd3	15.4407	-2.14681	0.710547	-3.02134	0.00251655	0.0230463	Downregulated
ENSMUSG00000055254	Ntrk2	291.967	1.90084	0.548286	3.46688	0.000526541	0.00701811	Upregulated
ENSMUSG00000114452		38.803	1.99408	0.638927	3.12098	0.0018025	0.0181818	Upregulated
ENSMUSG00000033114	Slc35d2	837.613	1.14411	0.349103	3.27727	0.00104815	0.0119674	Upregulated
ENSMUSG00000097101	1810034E14Rik	61.5913	1.69442	0.554333	3.05668	0.00223806	0.0212171	Upregulated
ENSMUSG00000062382	Ftl1-ps2	198.574	1.58711	0.334529	4.74432	2.09208e-06	7.61352e-05	Upregulated
ENSMUSG00000021589	Rhobtb3	112.53	-1.26028	0.235234	-5.35757	8.43476e-08	4.94366e-06	Downregulated
ENSMUSG00000021613	Hapln1	39.9722	-7.5537	1.98116	-3.81276	0.000137425	0.00243603	Downregulated
ENSMUSG00000085834		57.8969	-2.16423	0.668549	-3.23721	0.00120706	0.0133528	Downregulated
ENSMUSG00000048376	F2r	329.757	-1.31144	0.275145	-4.76637	1.8757e-06	6.91649e-05	Downregulated
ENSMUSG00000091387	Gcnt4	53.6687	-1.61419	0.427075	-3.77963	0.000157062	0.00269361	Downregulated
ENSMUSG00000045273	Cenph	20.6927	-3.83562	1.01934	-3.76283	0.000168	0.00283574	Downregulated
ENSMUSG00000041431	Ccnb1	141.154	-5.26008	1.07067	-4.9129	8.97411e-07	3.75698e-05	Downregulated
ENSMUSG00000021696	Elovl7	21.1762	-2.2623	0.6542	-3.45811	0.000543983	0.00721166	Downregulated
ENSMUSG00000021697	Depdc1b	16.444	-5.14605	1.57998	-3.25703	0.00112583	0.0126281	Downregulated
ENSMUSG00000049985	Ankrd55	174.039	4.31551	0.393338	10.9715	5.2392e-28	7.29297e-25	Upregulated
ENSMUSG00000114536		31.0043	5.77267	0.814195	7.09003	1.34087e-12	2.66642e-10	Upregulated
ENSMUSG00000021759	Plpp1	132.426	-1.43478	0.335482	-4.27678	1.89613e-05	0.000457041	Downregulated
ENSMUSG00000095930	Nim1k	42.8873	1.14586	0.339413	3.376	0.00073548	0.00915458	Upregulated
ENSMUSG00000112276		5.19748	4.3162	1.39717	3.08924	0.00200669	0.0196259	Upregulated
ENSMUSG00000020601	Trib2	73.6335	-1.7955	0.384505	-4.66962	3.0175e-06	0.000104141	Downregulated
ENSMUSG00000020593	Lpin1	3311.95	-2.68981	0.908564	-2.96051	0.00307129	0.0269165	Downregulated
ENSMUSG00000020656	Grhl1	51.6249	-2.84725	0.502655	-5.66443	1.47518e-08	1.04412e-06	Downregulated
ENSMUSG00000020649	Rrm2	121.927	-3.06109	0.598548	-5.11419	3.15082e-07	1.52555e-05	Downregulated
ENSMUSG00000020644	Id2	2122.88	1.15369	0.215332	5.35774	8.42714e-08	4.94366e-06	Upregulated
ENSMUSG00000020638	Cmpk2	70.1854	1.11727	0.371672	3.00607	0.00264647	0.0240123	Upregulated
ENSMUSG00000020674	Pxdn	212.555	-1.21221	0.399064	-3.03764	0.00238437	0.0222284	Downregulated
ENSMUSG00000020673	Tpo	21.0566	2.73877	0.605071	4.52637	6.00068e-06	0.000179312	Upregulated
ENSMUSG00000020672	Sntg2	203.076	1.04334	0.211615	4.93038	8.20692e-07	3.50609e-05	Upregulated
ENSMUSG00000036136	Fam110c	25.724	-1.62804	0.510563	-3.18872	0.00142902	0.0151933	Downregulated
ENSMUSG00000002900	Lamb1	183.864	-1.26439	0.252081	-5.01578	5.28176e-07	2.36532e-05	Downregulated
ENSMUSG00000020651	Slc26a4	14.8106	2.75958	0.707905	3.89823	9.68981e-05	0.00181864	Upregulated
ENSMUSG00000002997	Prkar2b	27.1401	-2.29182	0.814022	-2.81542	0.00487128	0.0377061	Downregulated
ENSMUSG00000001627	Ifrd1	400.023	-1.46915	0.320283	-4.58705	4.49555e-06	0.000141419	Downregulated
ENSMUSG00000047534	Mis18bp1	22.8791	-3.44893	0.918141	-3.75643	0.000172352	0.00287897	Downregulated
ENSMUSG00000044147	Arf6	511.708	-1.05955	0.187961	-5.63709	1.72947e-08	1.19872e-06	Downregulated
ENSMUSG00000048285	Frmd6	98.4715	-1.32862	0.246145	-5.3977	6.75012e-08	4.08529e-06	Downregulated
ENSMUSG00000113630	4930404H11Rik	56.9774	1.01819	0.358986	2.83628	0.00456418	0.0359277	Upregulated
ENSMUSG00000043398	Gpr135	59.8176	1.28908	0.381102	3.3825	0.000718292	0.00898753	Upregulated
ENSMUSG00000109482		575.153	11.3944	1.20737	9.43734	3.8236e-21	2.66123e-18	Upregulated
ENSMUSG00000021061	Sptb	91.3115	-1.7925	0.428739	-4.18087	2.90395e-05	0.000651108	Downregulated
ENSMUSG00000112551		30.1135	1.38179	0.493998	2.79715	0.00515555	0.0390737	Upregulated
ENSMUSG00000097729		104.439	1.50626	0.388872	3.87341	0.000107325	0.00196574	Upregulated
ENSMUSG00000072949	Acot1	139.657	2.64488	0.594992	4.44523	8.7796e-06	0.000241605	Upregulated
ENSMUSG00000052392	Acot4	1130.37	1.24062	0.266174	4.66095	3.14755e-06	0.000107081	Upregulated
ENSMUSG00000097762		82.5839	1.46641	0.411082	3.56718	0.000360839	0.00523216	Upregulated
ENSMUSG00000021228	Acot3	482.783	2.89749	0.570379	5.07994	3.77556e-07	1.79678e-05	Upregulated
ENSMUSG00000002020	Ltbp2	50.8414	1.48735	0.360391	4.12704	3.67464e-05	0.000797158	Upregulated
ENSMUSG00000034258	Flvcr2	139.526	-1.44283	0.393546	-3.66623	0.000246148	0.00378257	Downregulated
ENSMUSG00000033854	Kcnk10	19.9644	2.28358	0.650317	3.51149	0.000445598	0.00619756	Upregulated
ENSMUSG00000021185	Dglucy	469.578	1.30241	0.308248	4.2252	2.38732e-05	0.000556175	Upregulated
ENSMUSG00000097121	D130020L05Rik	147.832	1.01039	0.263615	3.83282	0.00012668	0.00226317	Upregulated
ENSMUSG00000021200	Asb2	32.2082	1.54134	0.383153	4.02279	5.75126e-05	0.00116872	Upregulated
ENSMUSG00000064215	Ifi27	964.459	1.43745	0.311798	4.61019	4.02302e-06	0.000129329	Upregulated
ENSMUSG00000071177	Serpina1d	5944.99	-1.64621	0.2555	-6.44312	1.17045e-10	1.40656e-08	Downregulated
ENSMUSG00000079015	Serpina1c	12412.5	1.41192	0.313998	4.4966	6.90497e-06	0.000198521	Upregulated
ENSMUSG00000041567	Serpina12	37.5556	2.27193	0.493627	4.60252	4.174e-06	0.000133313	Upregulated
ENSMUSG00000092075		2604.61	6.75266	1.31298	5.143	2.70379e-07	1.33622e-05	Upregulated
ENSMUSG00000066363	Serpina3f	56.8018	-2.2497	0.488002	-4.61003	4.02605e-06	0.000129329	Downregulated
ENSMUSG00000041481	Serpina3g	505.254	-1.65703	0.528898	-3.13299	0.00173037	0.0175815	Downregulated
ENSMUSG00000041449	Serpina3h	175.818	-1.33208	0.2752	-4.84041	1.29569e-06	5.10452e-05	Downregulated
ENSMUSG00000079014	Serpina3i	37.1119	-1.86703	0.534623	-3.49224	0.000478992	0.00653916	Downregulated
ENSMUSG00000044715	Gskip	154.665	-1.21667	0.243508	-4.99643	5.84012e-07	2.57397e-05	Downregulated
ENSMUSG00000021260	Hhipl1	7.23588	3.83243	0.979138	3.91408	9.07485e-05	0.00171672	Upregulated
ENSMUSG00000021259	Cyp46a1	1033.04	7.72298	0.410713	18.8038	7.02717e-79	1.17382e-74	Upregulated
ENSMUSG00000058070	Eml1	20.5114	-1.60378	0.573254	-2.79767	0.00514729	0.0390287	Downregulated
ENSMUSG00000097451		73.8061	-1.27275	0.458036	-2.7787	0.00545771	0.0406807	Downregulated
ENSMUSG00000037904	Ankrd9	21.7552	1.7947	0.608625	2.94878	0.00319036	0.027644	Upregulated
ENSMUSG00000037686	Aspg	3352.86	1.34774	0.411494	3.27523	0.00105577	0.0120061	Upregulated
ENSMUSG00000037679	Inf2	563.367	1.04106	0.365311	2.8498	0.00437461	0.0347472	Upregulated
ENSMUSG00000047832	Cdca4	91.9627	-1.02074	0.273695	-3.72947	0.000191881	0.00313618	Downregulated
ENSMUSG00000037466	Tedc1	24.1143	-3.06041	0.810424	-3.77631	0.000159172	0.0027214	Downregulated
ENSMUSG00000076612	Ighg2c	18.7159	9.12317	2.60693	3.49958	0.000465988	0.00642234	Upregulated
ENSMUSG00000076613	Ighg2b	10.6022	7.14206	1.51151	4.72511	2.29986e-06	8.20874e-05	Upregulated
ENSMUSG00000076614		26.7239	4.7827	0.993942	4.81184	1.49544e-06	5.72932e-05	Upregulated
ENSMUSG00000076617	Ighm	528.344	4.10615	0.775263	5.29646	1.18069e-07	6.6182e-06	Upregulated
ENSMUSG00000112980	D430020J02Rik	13.836	-5.4033	1.54811	-3.49025	0.00048257	0.00655887	Downregulated
ENSMUSG00000114999		21.3311	-1.58481	0.545849	-2.90339	0.00369148	0.030648	Downregulated
ENSMUSG00000064373	Selenop	56338.5	-1.06077	0.239135	-4.43585	9.17111e-06	0.000248809	Downregulated
ENSMUSG00000072664	Ugt3a1	530.983	2.11193	0.523063	4.03762	5.39968e-05	0.00110399	Upregulated
ENSMUSG00000047497	Adamts12	27.0614	-2.50042	0.586321	-4.2646	2.00264e-05	0.000479945	Downregulated
ENSMUSG00000022270	Retreg1	1089.6	-1.19086	0.415906	-2.8633	0.0041926	0.0336698	Downregulated
ENSMUSG00000022236	Ropn1l	164.957	2.29812	0.322469	7.12663	1.02854e-12	2.0952e-10	Upregulated
ENSMUSG00000022235	Cmbl	1468.86	1.54799	0.215834	7.17212	7.38431e-13	1.56136e-10	Upregulated
ENSMUSG00000022324	Matn2	49.701	-1.97281	0.386971	-5.09809	3.4309e-07	1.65635e-05	Downregulated
ENSMUSG00000115333		15.9823	3.13336	0.687585	4.55704	5.18786e-06	0.000159005	Upregulated
ENSMUSG00000022299	Slc25a32	383.161	-1.05016	0.321763	-3.26376	0.00109943	0.0124087	Downregulated
ENSMUSG00000022306	Zfpm2	17.057	-1.57156	0.580538	-2.70707	0.00678795	0.0476812	Downregulated
ENSMUSG00000063727	Tnfrsf11b	112.427	-1.19611	0.312803	-3.82384	0.000131387	0.00234225	Downregulated
ENSMUSG00000022425	Enpp2	803.099	-1.94821	0.265715	-7.33196	2.26813e-13	5.53038e-11	Downregulated
ENSMUSG00000022422	Dscc1	7.42632	-5.11314	1.62831	-3.14016	0.00168858	0.0172304	Downregulated
ENSMUSG00000115200		70.3765	-1.65978	0.355401	-4.67017	3.00949e-06	0.00010408	Downregulated
ENSMUSG00000022360	Atad2	116.928	-1.84049	0.398433	-4.61932	3.85e-06	0.000125117	Downregulated
ENSMUSG00000022347	A1bg	510.962	4.01486	1.48372	2.70594	0.00681122	0.04778	Upregulated
ENSMUSG00000005124	Ccn4	22.8167	-1.41023	0.454821	-3.10062	0.00193118	0.0191444	Downregulated
ENSMUSG00000075602	Ly6a	578.106	4.37462	0.713151	6.13422	8.55791e-10	8.44997e-08	Upregulated
ENSMUSG00000100287		23.6889	2.37898	0.646132	3.68187	0.000231529	0.00360737	Upregulated
ENSMUSG00000079018	Ly6c1	35.7467	4.19688	0.477241	8.79404	1.44282e-18	7.08848e-16	Upregulated
ENSMUSG00000022584	Ly6c2	21.6649	2.83729	0.684741	4.14359	3.41905e-05	0.000749498	Upregulated
ENSMUSG00000034429	Zfp707	659.219	1.21301	0.372722	3.25445	0.00113612	0.0127112	Upregulated
ENSMUSG00000063704	Mapk15	121.239	4.05488	0.40108	10.1099	4.99333e-24	4.99198e-21	Upregulated
ENSMUSG00000022564	Grina	1829.21	1.25861	0.201807	6.23671	4.4687e-10	4.66532e-08	Upregulated
ENSMUSG00000022562	Oplah	1320.61	1.25299	0.30332	4.13092	3.61313e-05	0.000786881	Upregulated
ENSMUSG00000116284	Gm3787	112.393	1.30344	0.355949	3.66188	0.000250369	0.00383685	Upregulated
ENSMUSG00000010601	Apol7a	956.799	1.00252	0.278605	3.59836	0.000320231	0.00472538	Upregulated
ENSMUSG00000057346	Apol9a	598.709	2.59397	0.805529	3.22021	0.00128096	0.013985	Upregulated
ENSMUSG00000068246	Apol9b	1041.68	2.82829	0.804738	3.51454	0.000440511	0.00614728	Upregulated
ENSMUSG00000071711	Mpst	1063.5	1.32411	0.320575	4.13043	3.62085e-05	0.000787535	Upregulated
ENSMUSG00000022440	C1qtnf6	83.1361	-3.02679	0.455845	-6.63995	3.13782e-11	4.22695e-09	Downregulated
ENSMUSG00000116097	Gm36738	39.9933	1.20405	0.392632	3.06661	0.00216502	0.0207484	Upregulated
ENSMUSG00000006378	Gcat	200.129	1.22313	0.33121	3.69291	0.000221703	0.00350694	Upregulated
ENSMUSG00000042632	Pla2g6	610.151	1.25034	0.340804	3.66878	0.000243709	0.00375546	Upregulated
ENSMUSG00000010830	Kdelr3	22.1573	-1.81959	0.648639	-2.80524	0.00502799	0.0385258	Downregulated
ENSMUSG00000089715	Cbx6	166.448	-1.3833	0.213667	-6.4741	9.53819e-11	1.17151e-08	Downregulated
ENSMUSG00000053411	Cbx7	161.471	1.22068	0.380528	3.20786	0.00133726	0.0144299	Upregulated
ENSMUSG00000022415	Syngr1	32.9829	-1.79243	0.506535	-3.5386	0.000402254	0.00571365	Downregulated
ENSMUSG00000022474	Pmm1	37.7183	1.98419	0.445266	4.45619	8.34299e-06	0.000231497	Upregulated
ENSMUSG00000098867		171.754	1.46698	0.452347	3.24303	0.00118265	0.0131524	Upregulated
ENSMUSG00000116354		323.351	1.01987	0.334273	3.05102	0.00228068	0.0215113	Upregulated
ENSMUSG00000068083	Cyp2d40	655.114	1.64267	0.28343	5.79569	6.80415e-09	5.16621e-07	Upregulated
ENSMUSG00000075511		134.33	-1.5802	0.321339	-4.91755	8.76337e-07	3.69655e-05	Downregulated
ENSMUSG00000098882	Mir6392	3.91512	5.40462	1.97058	2.74265	0.00609451	0.0439943	Upregulated
ENSMUSG00000022383	Ppara	892.045	-1.05371	0.351989	-2.9936	0.00275705	0.0247734	Downregulated
ENSMUSG00000022385	Gtse1	29.2883	-2.11897	0.684788	-3.09434	0.00197249	0.0193814	Downregulated
ENSMUSG00000016028	Celsr1	81.8778	1.85781	0.447395	4.15249	3.28871e-05	0.000726649	Upregulated
ENSMUSG00000035891	Cerk	130.982	-1.23636	0.426349	-2.89987	0.00373319	0.0309015	Downregulated
ENSMUSG00000047394	Odf3b	60.6678	1.67066	0.584329	2.85911	0.00424827	0.0339793	Upregulated
ENSMUSG00000055782	Abcd2	954.245	-1.16761	0.286529	-4.07502	4.60096e-05	0.000963089	Downregulated
ENSMUSG00000022987	Zfp641	21.7614	-2.06891	0.592038	-3.49455	0.000474858	0.00650188	Downregulated
ENSMUSG00000054855	Rnd1	324.371	1.37771	0.305301	4.51265	6.40234e-06	0.000187294	Upregulated
ENSMUSG00000003355	Fkbp11	223.813	-2.02558	0.339732	-5.96228	2.48748e-09	2.18688e-07	Downregulated
ENSMUSG00000116506		48.8924	1.66264	0.357708	4.64803	3.35118e-06	0.000112632	Upregulated
ENSMUSG00000072235	Tuba1a	107.409	-1.78668	0.357297	-5.00055	5.71658e-07	2.53962e-05	Downregulated
ENSMUSG00000032783	Troap	32.9691	-3.60211	0.935236	-3.85156	0.00011737	0.00211722	Downregulated
ENSMUSG00000023015	Racgap1	100.033	-3.15999	0.69878	-4.52215	6.12154e-06	0.000181766	Downregulated
ENSMUSG00000116180		30.1443	-1.366	0.443646	-3.07903	0.00207674	0.0201128	Downregulated
ENSMUSG00000097093	C330013E15Rik	26.6789	1.1708	0.354865	3.29927	0.000969351	0.0113017	Upregulated
ENSMUSG00000023031	Cela1	332.988	1.09456	0.238177	4.59558	4.31547e-06	0.000137045	Upregulated
ENSMUSG00000023044	Csad	2424.14	1.65659	0.508641	3.25688	0.00112643	0.0126281	Upregulated
ENSMUSG00000058290	Espl1	44.4174	-2.39618	0.743853	-3.22131	0.00127608	0.0139409	Downregulated
ENSMUSG00000063445	Nmral1	176.884	-1.55775	0.212425	-7.33321	2.24711e-13	5.53038e-11	Downregulated
ENSMUSG00000004070	Hmox2	392.618	-1.07127	0.200734	-5.33678	9.46116e-08	5.48747e-06	Downregulated
ENSMUSG00000037972	Snn	42.414	-1.29733	0.388276	-3.34126	0.000833989	0.0100876	Downregulated
ENSMUSG00000022673	Mcm4	171.345	-1.62199	0.425861	-3.80874	0.000139677	0.00246114	Downregulated
ENSMUSG00000098037	Gm7765	4.56785	3.85749	1.43709	2.68424	0.00726949	0.0496848	Upregulated
ENSMUSG00000003528	Slc25a1	2423.56	1.21361	0.247846	4.89663	9.74949e-07	4.04108e-05	Upregulated
ENSMUSG00000003531	Dgcr6	527.441	1.37642	0.307461	4.47672	7.58e-06	0.000214604	Upregulated
ENSMUSG00000003526	Prodh	2178.53	1.24604	0.258336	4.82335	1.41169e-06	5.46091e-05	Upregulated
ENSMUSG00000013539	Tango2	767.22	-1.12311	0.217055	-5.17431	2.28754e-07	1.17611e-05	Downregulated
ENSMUSG00000000028	Cdc45	48.8165	-2.03517	0.59058	-3.44606	0.000568825	0.00748161	Downregulated
ENSMUSG00000022843	Clcn2	638.911	1.13641	0.194458	5.84402	5.0957e-09	3.9775e-07	Upregulated
ENSMUSG00000033581	Igf2bp2	31.5693	-1.98258	0.491368	-4.03482	5.46436e-05	0.00111449	Downregulated
ENSMUSG00000116831	Gm30505	47.0359	-1.1698	0.369165	-3.16877	0.00153084	0.0160275	Downregulated
ENSMUSG00000022868	Ahsg	197073	-1.26697	0.273318	-4.63553	3.56025e-06	0.000117997	Downregulated
ENSMUSG00000097867		194.556	1.225	0.332543	3.68374	0.000229839	0.00359142	Upregulated
ENSMUSG00000022528	Hes1	218.581	1.46321	0.398567	3.67117	0.000241438	0.0037239	Upregulated
ENSMUSG00000116581		21.3972	2.81882	0.799592	3.52532	0.000422967	0.00593718	Upregulated
ENSMUSG00000083903		8.27639	4.19415	0.938228	4.47029	7.81121e-06	0.000220403	Upregulated
ENSMUSG00000022797	Tfrc	1085.23	-2.1407	0.413828	-5.17292	2.30462e-07	1.18087e-05	Downregulated
ENSMUSG00000022791	Tnk2	307.019	1.16314	0.333191	3.49092	0.000481359	0.00655719	Upregulated
ENSMUSG00000075254	Heg1	309.921	-1.25081	0.183094	-6.83149	8.40358e-12	1.37621e-09	Downregulated
ENSMUSG00000052133	Sema5b	15.0256	4.4514	0.984834	4.51996	6.18528e-06	0.000182857	Upregulated
ENSMUSG00000034206	Polq	19.9107	-3.97155	1.04438	-3.80277	0.000143088	0.00250276	Downregulated
ENSMUSG00000022816	Fstl1	201.501	-2.39654	0.357111	-6.7109	1.93425e-11	2.78532e-09	Downregulated
ENSMUSG00000116903	Gm19522	10.1556	3.20184	0.716043	4.47158	7.76445e-06	0.000219454	Upregulated
ENSMUSG00000052459	Atp6v1a	784.666	-1.04909	0.238992	-4.38963	1.13541e-05	0.000297272	Downregulated
ENSMUSG00000022696	Sidt1	28.6142	-3.30752	0.543329	-6.08751	1.14683e-09	1.09467e-07	Downregulated
ENSMUSG00000022665	Ccdc80	467.545	-1.67185	0.295135	-5.66471	1.47277e-08	1.04412e-06	Downregulated
ENSMUSG00000085826	Gm15638	64.7665	-1.15426	0.327285	-3.52677	0.000420669	0.00590988	Downregulated
ENSMUSG00000033031	Cip2a	68.7109	-3.39136	0.765407	-4.4308	9.38853e-06	0.000251416	Downregulated
ENSMUSG00000083692	Gm9575	29.7989	1.32314	0.48172	2.7467	0.00601989	0.0435874	Upregulated
ENSMUSG00000035270	Impg2	54.6858	1.48984	0.322523	4.61934	3.84957e-06	0.000125117	Upregulated
ENSMUSG00000022747	St3gal6	42.9051	1.39964	0.472131	2.96451	0.00303161	0.0267089	Upregulated
ENSMUSG00000052504	Epha3	16.545	-2.20385	0.686036	-3.21243	0.00131616	0.0142575	Downregulated
ENSMUSG00000022883	Robo1	30.0921	-1.54576	0.443901	-3.48222	0.000497275	0.0067096	Downregulated
ENSMUSG00000022893	Adamts1	186.178	-1.40308	0.336379	-4.17113	3.03098e-05	0.00067506	Downregulated
ENSMUSG00000002489	Tiam1	34.3729	-1.59783	0.455446	-3.50826	0.00045104	0.00625762	Downregulated
ENSMUSG00000039956	Mrap	715.181	1.21561	0.304293	3.99485	6.47342e-05	0.00127514	Upregulated
ENSMUSG00000100277	1810053B23Rik	27.3696	-2.98194	0.695603	-4.28684	1.81232e-05	0.000439377	Downregulated
ENSMUSG00000022945	Chaf1b	56.7709	-2.62506	0.464252	-5.65439	1.56399e-08	1.09768e-06	Downregulated
ENSMUSG00000005251	Ripk4	82.118	-1.0194	0.348629	-2.92404	0.00345525	0.0293275	Downregulated
ENSMUSG00000023805	Synj2	114.934	-1.40177	0.309471	-4.52957	5.91047e-06	0.000177227	Downregulated
ENSMUSG00000058542		231.821	1.8408	0.400073	4.60116	4.20139e-06	0.000133931	Upregulated
ENSMUSG00000038141	Tmem181a	92.771	-1.1371	0.232827	-4.88386	1.04028e-06	4.2486e-05	Downregulated
ENSMUSG00000078247	Airn	29.8386	-1.46178	0.479013	-3.05164	0.00227592	0.0214907	Downregulated
ENSMUSG00000048826	Dact2	116.565	1.12326	0.36209	3.10214	0.00192126	0.0191028	Upregulated
ENSMUSG00000023886	Smoc2	430.164	-2.55229	0.392903	-6.49598	8.2496e-11	1.02075e-08	Downregulated
ENSMUSG00000023885	Thbs2	155.938	-1.89691	0.357146	-5.31131	1.0884e-07	6.16293e-06	Downregulated
ENSMUSG00000046991	Wdr27	9.80689	2.0611	0.735862	2.80093	0.00509553	0.0388322	Upregulated
ENSMUSG00000116718		63.4543	1.41185	0.356621	3.95897	7.52751e-05	0.00146209	Upregulated
ENSMUSG00000080316	Spaca6	102.851	-1.60681	0.341761	-4.70155	2.58188e-06	9.04144e-05	Downregulated
ENSMUSG00000023904	Hcfc1r1	483.796	1.19246	0.263868	4.51914	6.20912e-06	0.000182923	Upregulated
ENSMUSG00000023908	Pkmyt1	37.536	-1.62573	0.488848	-3.32563	0.000882198	0.0105788	Downregulated
ENSMUSG00000023909	Paqr4	30.8123	-1.50041	0.45475	-3.29942	0.000968846	0.0113017	Downregulated
ENSMUSG00000036473	Tbc1d24	739.306	-1.1622	0.194763	-5.96726	2.4127e-09	2.14371e-07	Downregulated
ENSMUSG00000072082	Ccnf	104.805	-1.53398	0.389877	-3.93453	8.33612e-05	0.00159139	Downregulated
ENSMUSG00000046070	Igfals	1627.06	1.81133	0.266606	6.79401	1.09059e-11	1.68678e-09	Upregulated
ENSMUSG00000019214	Chtf18	17.8292	-2.6796	0.934655	-2.86694	0.00414456	0.0333842	Downregulated
ENSMUSG00000034413	Neurl1b	59.2658	-2.7066	0.627796	-4.31127	1.62319e-05	0.000402282	Downregulated
ENSMUSG00000024193	Phf1	242.79	1.25128	0.373591	3.34934	0.000810053	0.00985515	Upregulated
ENSMUSG00000002250	Ppard	420.412	1.62611	0.539655	3.01324	0.00258472	0.0235159	Upregulated
ENSMUSG00000066170		10.3539	-5.50484	1.51993	-3.62176	0.000292601	0.00439533	Downregulated
ENSMUSG00000023067	Cdkn1a	674.51	-1.5502	0.560408	-2.7662	0.00567142	0.0417704	Downregulated
ENSMUSG00000024029	Tff3	225.978	-3.70204	0.642168	-5.76492	8.16981e-09	6.14723e-07	Downregulated
ENSMUSG00000024036	Slc37a1	665.004	-2.40912	0.411104	-5.86012	4.62526e-09	3.69667e-07	Downregulated
ENSMUSG00000024042	Sik1	471.491	1.40808	0.473644	2.97287	0.00295027	0.0261578	Upregulated
ENSMUSG00000117879		99.9483	6.81558	0.674262	10.1082	5.08044e-24	4.99198e-21	Upregulated
ENSMUSG00000002076	Hsf2bp	7.95006	2.66871	0.921132	2.89721	0.003765	0.0310995	Upregulated
ENSMUSG00000117872	A530088E08Rik	38.1007	-1.08535	0.371412	-2.92224	0.00347529	0.0293633	Downregulated
ENSMUSG00000079553	Kifc1	46.7759	-2.45307	0.551473	-4.44823	8.65826e-06	0.000238659	Downregulated
ENSMUSG00000092564	BC051226	24.6158	1.86882	0.557585	3.35164	0.000803338	0.00981373	Upregulated
ENSMUSG00000067370	B3galt4	16.624	-1.92731	0.682492	-2.82393	0.00474388	0.036977	Downregulated
ENSMUSG00000067203	H2-K2	542.856	1.26114	0.414363	3.04357	0.00233789	0.02194	Upregulated
ENSMUSG00000061232	H2-K1	5657.87	1.30375	0.390695	3.33699	0.000846904	0.0102142	Upregulated
ENSMUSG00000024325	Ring1	353.904	1.18504	0.299219	3.96045	7.48077e-05	0.00145665	Upregulated
ENSMUSG00000024330	Col11a2	25.2705	2.14609	0.563275	3.81003	0.00013895	0.0024587	Upregulated
ENSMUSG00000036594	H2-Aa	900.306	2.12357	0.73556	2.88702	0.00388913	0.0318338	Upregulated
ENSMUSG00000015451	C4a	165.779	2.03609	0.496746	4.09886	4.15191e-05	0.000881239	Upregulated
ENSMUSG00000024391	Apom	5150.09	-1.12499	0.125527	-8.96217	3.18358e-19	1.71544e-16	Downregulated
ENSMUSG00000073411	H2-D1	10125.6	1.16477	0.349513	3.33254	0.000860565	0.0103416	Upregulated
ENSMUSG00000060550	H2-Q7	727.432	2.03192	0.752595	2.69989	0.00693625	0.0481759	Upregulated
ENSMUSG00000050410	Tcf19	98.0449	-1.82089	0.480389	-3.79044	0.000150382	0.0026085	Downregulated
ENSMUSG00000079492	Gm11127	160.308	1.81866	0.447785	4.06145	4.87679e-05	0.00101069	Upregulated
ENSMUSG00000073406	H2-Bl	39.7073	1.58213	0.45935	3.44427	0.000572605	0.00751833	Upregulated
ENSMUSG00000041293	Adgrf1	105.981	-2.74814	0.442249	-6.21402	5.16443e-10	5.26016e-08	Downregulated
ENSMUSG00000023963	Cyp39a1	894.38	-3.34559	0.315715	-10.5969	3.08119e-26	3.43121e-23	Downregulated
ENSMUSG00000023966	Rsph9	11.7814	3.21796	0.826905	3.89157	9.95985e-05	0.00186095	Upregulated
ENSMUSG00000067144	Slc22a7	1337.16	-3.73073	1.02191	-3.65076	0.000261471	0.00399233	Downregulated
ENSMUSG00000023266	Frs3	40.9627	1.21756	0.444423	2.73964	0.00615059	0.0443225	Upregulated
ENSMUSG00000040260	Daam2	69.8338	-1.16163	0.358521	-3.24006	0.00119505	0.0132374	Downregulated
ENSMUSG00000023940	Sgo1	24.2886	-2.97767	0.90116	-3.30426	0.000952264	0.0111547	Downregulated
ENSMUSG00000002835	Chaf1a	42.3109	-2.49322	0.666231	-3.74227	0.000182367	0.00300716	Downregulated
ENSMUSG00000001228	Uhrf1	102.745	-3.57599	0.675661	-5.29258	1.20605e-07	6.73773e-06	Downregulated
ENSMUSG00000002661	Alkbh7	114.553	1.11964	0.368129	3.04144	0.00235453	0.0220445	Upregulated
ENSMUSG00000003279	Dlgap1	53.8884	1.30449	0.360357	3.61999	0.000294618	0.0044208	Upregulated
ENSMUSG00000024056	Ndc80	21.9981	-4.94454	1.22119	-4.04894	5.14506e-05	0.00105972	Downregulated
ENSMUSG00000024084	Qpct	101.274	-1.3428	0.287772	-4.6662	3.06815e-06	0.000105021	Downregulated
ENSMUSG00000036368	Rmdn2	570.177	1.0793	0.237849	4.53775	5.68582e-06	0.000171128	Upregulated
ENSMUSG00000117518		14.4405	1.61178	0.599766	2.68735	0.00720204	0.0494666	Upregulated
ENSMUSG00000000673	Haao	7374.82	1.34822	0.237266	5.68229	1.32904e-08	9.56912e-07	Upregulated
ENSMUSG00000117485	Gm19696	278.159	1.28435	0.397537	3.23076	0.00123462	0.0135767	Upregulated
ENSMUSG00000097047	1110020A21Rik	33.822	1.25526	0.438789	2.86074	0.00422657	0.0338667	Upregulated
ENSMUSG00000045394	Epcam	22.3016	-1.7103	0.571841	-2.99087	0.0027818	0.0249288	Downregulated
ENSMUSG00000098090	2700099C18Rik	20.4222	-3.03294	0.9085	-3.3384	0.000842613	0.0101758	Downregulated
ENSMUSG00000033960	Jcad	154.322	-2.09453	0.236308	-8.86358	7.74849e-19	4.04471e-16	Downregulated
ENSMUSG00000042942	Greb1l	73.4926	-1.29049	0.390489	-3.30481	0.000950403	0.0111407	Downregulated
ENSMUSG00000034774	Dsg1c	325.149	-1.41755	0.520318	-2.72438	0.00644217	0.04585	Downregulated
ENSMUSG00000039616	Mocos	631.613	1.0362	0.328681	3.1526	0.00161821	0.0166593	Upregulated
ENSMUSG00000034295	Fhod3	10.6861	2.11784	0.729571	2.90286	0.00369772	0.0306839	Upregulated
ENSMUSG00000024388	Myo7b	20.2673	-2.00839	0.679135	-2.95727	0.00310374	0.0271297	Downregulated
ENSMUSG00000090523	Gypc	168.731	1.04518	0.379378	2.75499	0.00586948	0.0427392	Upregulated
ENSMUSG00000003779	Kif20a	87.3092	-3.72007	0.703124	-5.29078	1.21799e-07	6.78176e-06	Downregulated
ENSMUSG00000044201	Cdc25c	20.2158	-3.88117	1.23973	-3.13066	0.00174412	0.0176675	Downregulated
ENSMUSG00000006850	Tmco6	100.873	1.55928	0.346482	4.50033	6.78488e-06	0.000196081	Upregulated
ENSMUSG00000036452	Arhgap26	231.468	1.14812	0.19376	5.92546	3.11425e-09	2.65411e-07	Upregulated
ENSMUSG00000056671	Prelid2	124.818	2.77005	0.421628	6.56989	5.03515e-11	6.54793e-09	Upregulated
ENSMUSG00000117662	Gm4013	37.8406	1.03652	0.355276	2.91751	0.00352833	0.0297232	Upregulated
ENSMUSG00000024503	Spink1	48.8391	-3.83576	0.848319	-4.52161	6.13722e-06	0.000181766	Downregulated
ENSMUSG00000062210	Tnfaip8	77.9175	-1.2017	0.391943	-3.06601	0.00216938	0.0207783	Downregulated
ENSMUSG00000085939	Cd63-ps	4.98385	-4.87048	1.81571	-2.68241	0.00730947	0.049834	Downregulated
ENSMUSG00000024529	Lox	34.4626	-2.39176	0.566827	-4.21956	2.4478e-05	0.00056789	Downregulated
ENSMUSG00000024538	Ppic	137.121	-1.88983	0.253355	-7.45918	8.70593e-14	2.384e-11	Downregulated
ENSMUSG00000024590	Lmnb1	135.991	-1.1402	0.356155	-3.20143	0.00136748	0.0147086	Downregulated
ENSMUSG00000024598	Fbn2	9.75084	-2.67216	0.847997	-3.15115	0.00162632	0.0167072	Downregulated
ENSMUSG00000090942	F830016B08Rik	76.7995	1.44349	0.514255	2.80695	0.00500122	0.0383741	Upregulated
ENSMUSG00000045730	Adrb2	49.9693	-1.58738	0.4797	-3.30911	0.000935919	0.0110205	Downregulated
ENSMUSG00000042439	Zfp532	59.6854	-1.05707	0.336155	-3.14458	0.00166325	0.0170238	Downregulated
ENSMUSG00000036223	Ska1	13.0397	-3.10539	1.07049	-2.90092	0.00372072	0.0308288	Downregulated
ENSMUSG00000025880	Smad7	201.307	1.50699	0.358577	4.20271	2.63742e-05	0.000602674	Upregulated
ENSMUSG00000044646	Zbtb7c	15.7478	2.6121	0.758229	3.445	0.000571053	0.007505	Upregulated
ENSMUSG00000024548	Setbp1	21.7958	1.49813	0.456645	3.28072	0.00103542	0.0118545	Upregulated
ENSMUSG00000078963	Hsbp1l1	37.7755	-1.11989	0.366778	-3.05332	0.00226328	0.0213955	Downregulated
ENSMUSG00000118012		226.825	-1.24205	0.426174	-2.91442	0.00356348	0.0299117	Downregulated
ENSMUSG00000035372	1810055G02Rik	557.63	-2.16536	0.41618	-5.20294	1.96163e-07	1.03366e-05	Downregulated
ENSMUSG00000117739		18.7136	-2.84022	0.651928	-4.35664	1.32073e-05	0.000338367	Downregulated
ENSMUSG00000036908	Unc93b1	662.229	1.06963	0.33806	3.16401	0.00155609	0.0161849	Upregulated
ENSMUSG00000037263	Aldh3b3	136.546	2.17537	0.46025	4.7265	2.28421e-06	8.17033e-05	Upregulated
ENSMUSG00000024925	Rnaseh2c	146.751	1.24983	0.443465	2.81833	0.00482739	0.0374532	Upregulated
ENSMUSG00000024937	Ehbp1l1	208.768	1.08091	0.360281	3.00019	0.00269812	0.0243882	Upregulated
ENSMUSG00000024799	Tm7sf2	2217.26	1.73475	0.483987	3.5843	0.00033799	0.00492651	Upregulated
ENSMUSG00000024791	Cdca5	29.133	-3.52632	0.813129	-4.33673	1.4462e-05	0.000364365	Downregulated
ENSMUSG00000036278	Macrod1	342.078	1.4151	0.433836	3.26183	0.00110695	0.0124767	Upregulated
ENSMUSG00000053303	Slc22a26	1956.85	1.21676	0.2674	4.55034	5.35597e-06	0.000162962	Upregulated
ENSMUSG00000067656	Slc22a27	1062.13	-1.21582	0.205238	-5.92394	3.14314e-09	2.66513e-07	Downregulated
ENSMUSG00000063590	Slc22a28	11.2679	2.8028	0.794537	3.52759	0.000419362	0.00590145	Upregulated
ENSMUSG00000075044	Slc22a29	225.035	-1.66854	0.223622	-7.46143	8.55896e-14	2.38282e-11	Downregulated
ENSMUSG00000118280		4.95618	3.38941	1.0755	3.15147	0.00162451	0.016699	Upregulated
ENSMUSG00000052562	Slc22a30	1469.51	2.34299	0.349216	6.70928	1.95581e-11	2.7923e-09	Upregulated
ENSMUSG00000024660	Incenp	108.099	-1.3892	0.444341	-3.12642	0.00176951	0.0178814	Downregulated
ENSMUSG00000024730	Ms4a8a	49.7004	1.81101	0.643135	2.81591	0.00486392	0.0376841	Upregulated
ENSMUSG00000024678	Ms4a4d	49.8806	1.04032	0.36646	2.83885	0.00452766	0.035733	Upregulated
ENSMUSG00000024694	Keg1	511.597	1.39438	0.32565	4.28185	1.85348e-05	0.000448703	Upregulated
ENSMUSG00000024640	Psat1	50.3213	-3.93966	0.660002	-5.96917	2.38466e-09	2.13013e-07	Downregulated
ENSMUSG00000075268		14.7867	2.07742	0.587035	3.53884	0.000401891	0.00571334	Upregulated
ENSMUSG00000024697	Gna14	46.254	1.57105	0.321613	4.8849	1.03483e-06	4.24712e-05	Upregulated
ENSMUSG00000024727	Trpm6	68.7381	-1.73131	0.52618	-3.29033	0.0010007	0.0115759	Downregulated
ENSMUSG00000053279	Aldh1a1	6020.8	3.56322	0.512594	6.95134	3.61826e-12	6.36204e-10	Upregulated
ENSMUSG00000024754	Cemip2	342.637	-1.43471	0.378576	-3.78974	0.000150803	0.00261308	Downregulated
ENSMUSG00000033863	Klf9	1042.77	-1.47229	0.422184	-3.48731	0.0004879	0.00660298	Downregulated
ENSMUSG00000024943	Smc5	664.565	-1.08915	0.173017	-6.29503	3.07334e-10	3.33358e-08	Downregulated
ENSMUSG00000118092		79.1926	1.97245	0.446545	4.41713	1.00019e-05	0.000265193	Upregulated
ENSMUSG00000064202	Spata6l	44.5746	1.14694	0.374692	3.06103	0.0022058	0.0209708	Upregulated
ENSMUSG00000024766	Lipo3	43.8066	-1.05371	0.386124	-2.72894	0.00635379	0.0454744	Downregulated
ENSMUSG00000035783	Acta2	115.026	-1.10353	0.377567	-2.92275	0.00346952	0.0293633	Downregulated
ENSMUSG00000024795	Kif20b	41.2443	-3.13146	0.795609	-3.93593	8.28758e-05	0.00158575	Downregulated
ENSMUSG00000041180	Hectd2	35.714	2.05653	0.397231	5.17717	2.25272e-07	1.165e-05	Upregulated
ENSMUSG00000087579	Hectd2os	154.889	5.44162	0.454363	11.9764	4.72558e-33	8.77068e-30	Upregulated
ENSMUSG00000067279	Ppp1r3c	1189.42	1.09085	0.347912	3.13541	0.00171613	0.0174794	Upregulated
ENSMUSG00000012443	Kif11	68.4593	-3.29638	0.654126	-5.03937	4.67072e-07	2.16121e-05	Downregulated
ENSMUSG00000024987	Cyp26a1	92.9867	3.10653	0.95841	3.24134	0.00118971	0.0131873	Upregulated
ENSMUSG00000024989	Cep55	35.8569	-4.08305	0.941093	-4.33863	1.43375e-05	0.000362321	Downregulated
ENSMUSG00000054200	Ffar4	12.3968	-5.03834	1.48049	-3.40315	0.000666147	0.00846584	Downregulated
ENSMUSG00000024992	Pde6c	44.7495	-4.21659	0.780161	-5.40477	6.4893e-08	3.94172e-06	Downregulated
ENSMUSG00000044026	Slc35g1	335.407	-1.88287	0.291928	-6.44976	1.1203e-10	1.35605e-08	Downregulated
ENSMUSG00000025001	Hells	68.4634	-1.76524	0.621716	-2.8393	0.00452127	0.0357084	Downregulated
ENSMUSG00000114610	Cyp2c52-ps	7.76951	2.71671	0.923712	2.94108	0.00327075	0.0281186	Upregulated
ENSMUSG00000025002	Cyp2c55	124.644	-3.00854	0.552074	-5.44952	5.05062e-08	3.07903e-06	Downregulated
ENSMUSG00000032808	Cyp2c38	1462.6	4.45195	0.345245	12.895	4.80091e-38	1.14563e-34	Upregulated
ENSMUSG00000067225	Cyp2c54	1395.32	1.7785	0.248636	7.153	8.49031e-13	1.77278e-10	Upregulated
ENSMUSG00000060613	Cyp2c70	13550.1	-1.06448	0.211664	-5.02909	4.92816e-07	2.23696e-05	Downregulated
ENSMUSG00000025008	Tctn3	36.9543	-1.74924	0.374816	-4.66694	3.05714e-06	0.000104859	Downregulated
ENSMUSG00000025014	Dntt	61.568	3.75537	0.725235	5.17813	2.24115e-07	1.16262e-05	Upregulated
ENSMUSG00000025202	Scd3	5.55737	5.17871	1.61171	3.21317	0.00131279	0.0142303	Upregulated
ENSMUSG00000037071	Scd1	55603.2	3.88564	1.15579	3.3619	0.000774073	0.00953932	Upregulated
ENSMUSG00000038754	Elovl3	21.2631	4.16682	0.655944	6.3524	2.11982e-10	2.40881e-08	Upregulated
ENSMUSG00000034765	Dusp5	26.6354	-1.69894	0.41714	-4.07284	4.64437e-05	0.000970958	Downregulated
ENSMUSG00000042179	Pnliprp1	318.184	-7.27597	0.665217	-10.9377	7.60787e-28	9.77553e-25	Downregulated
ENSMUSG00000064337		7793.4	-1.1285	0.220529	-5.11724	3.10045e-07	1.50991e-05	Downregulated
ENSMUSG00000062783	Csprs	27.5149	1.0922	0.38584	2.83071	0.0046445	0.0364062	Upregulated
ENSMUSG00000095041		2671.35	1.13463	0.315347	3.59804	0.000320625	0.00472703	Upregulated

## Sheet: Table S2a
Table S2a: DEGs between NIF mice week 3 vs. week 6 after filtering for adjusted p-value < 0.05 and log2 fold change > 1.
EnsemblID	GeneName	baseMean	log2FoldChange	lfcSE	stat	pvalue	padj	regulation
ENSMUSG00000025900	Rp1	4.03014	-6.32017	1.6465	-3.83855	0.000123763	0.00155914	Downregulated
ENSMUSG00000103922	Gm6123	42.0843	-1.22019	0.438668	-2.78157	0.00540964	0.0340008	Downregulated
ENSMUSG00000048538		372.271	-1.39178	0.435352	-3.19692	0.00138906	0.011398	Downregulated
ENSMUSG00000084353		13.3642	-1.23425	0.464505	-2.65712	0.00788111	0.0454838	Downregulated
ENSMUSG00000067879	Vxn	5.15893	2.57923	0.787054	3.27707	0.00104892	0.00909722	Upregulated
ENSMUSG00000100131		1006.03	-1.0089	0.291402	-3.46222	0.000535743	0.00525955	Downregulated
ENSMUSG00000067736	Gm10222	212.93	-1.11224	0.366667	-3.03338	0.00241833	0.0178634	Downregulated
ENSMUSG00000101939		186.608	-1.29718	0.229856	-5.64346	1.6667e-08	8.48495e-07	Downregulated
ENSMUSG00000102070		2490.8	-1.00367	0.245544	-4.08753	4.35993e-05	0.000656777	Downregulated
ENSMUSG00000047180	Neurl3	121.944	1.51769	0.208168	7.29072	3.083e-13	5.72317e-11	Upregulated
ENSMUSG00000026117	Zap70	95.2647	2.26059	0.391216	5.77836	7.54304e-09	4.21664e-07	Upregulated
ENSMUSG00000026110	Mgat4a	29.5591	2.15545	0.410841	5.24644	1.55065e-07	5.74554e-06	Upregulated
ENSMUSG00000060771	Tsga10	29.0572	1.01174	0.330146	3.06452	0.00218018	0.0164324	Upregulated
ENSMUSG00000003134	Tbc1d8	404.605	-1.08501	0.394579	-2.74978	0.00596349	0.0365445	Downregulated
ENSMUSG00000103560		7.90691	2.73835	0.955008	2.86736	0.0041391	0.0274814	Upregulated
ENSMUSG00000070942	Il1rl2	25.4612	2.2767	0.394827	5.76632	8.10192e-09	4.4984e-07	Upregulated
ENSMUSG00000026069	Il1rl1	26.1698	3.88189	0.668173	5.8097	6.25848e-09	3.63982e-07	Upregulated
ENSMUSG00000026068	Il18rap	24.9042	2.41561	0.628339	3.84444	0.00012083	0.0015262	Upregulated
ENSMUSG00000041945	Mfsd9	5.86161	2.4654	0.895673	2.75256	0.00591306	0.0362597	Upregulated
ENSMUSG00000101262		63.9012	-1.47483	0.412977	-3.57122	0.000355321	0.00373575	Downregulated
ENSMUSG00000100033	Gm8337	66.5843	-1.60776	0.420679	-3.82183	0.000132464	0.00165166	Downregulated
ENSMUSG00000045954	Cavin2	263.785	-1.26292	0.277437	-4.55211	5.31109e-06	0.000114161	Downregulated
ENSMUSG00000062939	Stat4	9.28614	2.19144	0.714402	3.06752	0.00215845	0.0163109	Upregulated
ENSMUSG00000025981	Coq10b	427.164	-1.53033	0.436587	-3.50521	0.000456247	0.00460709	Downregulated
ENSMUSG00000063558	Aox1	734.002	1.20695	0.261601	4.61371	3.95548e-06	8.84354e-05	Upregulated
ENSMUSG00000026012	Cd28	8.85407	2.31464	0.633903	3.65141	0.000260805	0.0028759	Upregulated
ENSMUSG00000052062	Pard3b	47.9514	-1.27019	0.387692	-3.2763	0.00105178	0.00910912	Downregulated
ENSMUSG00000051344	Plekhm3	50.5473	1.38314	0.356834	3.87614	0.000106127	0.00137935	Upregulated
ENSMUSG00000026003	Acadl	3394.64	-1.09278	0.208749	-5.23491	1.65068e-07	6.07941e-06	Downregulated
ENSMUSG00000025991	Cps1	57346	-1.08473	0.198529	-5.46381	4.66011e-08	2.05874e-06	Downregulated
ENSMUSG00000039323	Igfbp2	5539.61	-2.35791	0.750584	-3.14143	0.00168126	0.0133182	Downregulated
ENSMUSG00000055322	Tns1	1241.57	-1.53462	0.312467	-4.91131	9.04689e-07	2.5579e-05	Downregulated
ENSMUSG00000026180	Cxcr2	37.7815	3.73534	0.660754	5.65314	1.57539e-08	8.08729e-07	Upregulated
ENSMUSG00000026177	Slc11a1	113.751	1.41824	0.334876	4.23512	2.28431e-05	0.000387554	Upregulated
ENSMUSG00000006542	Prkag3	5.90972	-2.18937	0.783876	-2.79301	0.00522207	0.0330252	Downregulated
ENSMUSG00000038608	Dock10	127.474	1.43001	0.274486	5.20976	1.89087e-07	6.81381e-06	Upregulated
ENSMUSG00000067158	Col4a4	23.8886	-1.84638	0.38805	-4.75809	1.95429e-06	4.89987e-05	Downregulated
ENSMUSG00000079465	Col4a3	33.2697	-2.02475	0.35938	-5.634	1.76074e-08	8.86547e-07	Downregulated
ENSMUSG00000026220	Slc16a14	2.42362	5.99702	1.76732	3.39329	0.000690583	0.00644895	Upregulated
ENSMUSG00000052477	C130026I21Rik	8.64915	2.36868	0.719156	3.2937	0.000988796	0.00864926	Upregulated
ENSMUSG00000090186		13.9816	1.47095	0.548078	2.68383	0.00727835	0.0426128	Upregulated
ENSMUSG00000070034	Sp110	56.9653	1.5765	0.352826	4.4682	7.88797e-06	0.000157571	Upregulated
ENSMUSG00000070031	Sp140	22.1118	1.52091	0.465378	3.26811	0.00108268	0.00932402	Upregulated
ENSMUSG00000052760	A630001G21Rik	7.31774	2.72502	0.766753	3.55398	0.000379448	0.00394652	Upregulated
ENSMUSG00000049608	Gpr55	12.1135	2.2113	0.560645	3.9442	8.00678e-05	0.00109464	Upregulated
ENSMUSG00000079445	B3gnt7	4.77802	5.52028	1.32865	4.15481	3.25562e-05	0.000515748	Upregulated
ENSMUSG00000026288	Inpp5d	123.187	1.79822	0.28708	6.26381	3.75686e-10	3.11007e-08	Upregulated
ENSMUSG00000089960	Ugt1a1	303.31	-1.09904	0.257571	-4.26694	1.98175e-05	0.000343591	Downregulated
ENSMUSG00000079429	Mroh2a	196.386	-1.38649	0.261562	-5.30083	1.15277e-07	4.43374e-06	Downregulated
ENSMUSG00000026295	Spp2	2265.48	-1.62408	0.158549	-10.2434	1.26711e-24	1.16435e-21	Downregulated
ENSMUSG00000049866	Arl4c	81.5263	1.86097	0.337373	5.51604	3.46716e-08	1.58901e-06	Upregulated
ENSMUSG00000055866	Per2	390.361	-2.15348	0.429192	-5.01752	5.23438e-07	1.63323e-05	Downregulated
ENSMUSG00000026271	Gpr35	34.9721	2.45155	0.40424	6.0646	1.32283e-09	9.42285e-08	Upregulated
ENSMUSG00000014602	Kif1a	13.7516	1.50403	0.503562	2.98678	0.00281931	0.0201687	Upregulated
ENSMUSG00000047793	Sned1	323.336	-1.52571	0.196971	-7.7459	9.49082e-15	2.35706e-12	Downregulated
ENSMUSG00000026278	Bok	120.726	1.28217	0.352527	3.63707	0.00027576	0.00299615	Upregulated
ENSMUSG00000040710	St8sia4	19.6246	2.46553	0.472484	5.21823	1.80644e-07	6.54808e-06	Upregulated
ENSMUSG00000040693	Slco4c1	4.49945	3.69955	1.05643	3.50194	0.000461876	0.00464352	Upregulated
ENSMUSG00000026321	Tnfrsf11a	14.5587	1.97283	0.518652	3.80375	0.00014252	0.00174965	Upregulated
ENSMUSG00000062345	Serpinb2	2.89806	6.10005	1.63879	3.7223	0.00019742	0.00228044	Upregulated
ENSMUSG00000092572	Serpinb10	4.12972	5.3044	1.3553	3.91382	9.08458e-05	0.00121024	Upregulated
ENSMUSG00000026315	Serpinb8	63.9095	1.87537	0.309664	6.05615	1.39419e-09	9.75382e-08	Upregulated
ENSMUSG00000037035	Inhbb	55.0047	-2.24274	0.700159	-3.20318	0.00135917	0.0112416	Downregulated
ENSMUSG00000036155	Mgat5	183.093	1.04942	0.201399	5.21066	1.88166e-07	6.79392e-06	Upregulated
ENSMUSG00000026355	Mcm6	466.206	-1.09641	0.375952	-2.91637	0.00354132	0.0242656	Downregulated
ENSMUSG00000045382	Cxcr4	42.741	2.76014	0.443639	6.2216	4.92117e-10	3.89833e-08	Upregulated
ENSMUSG00000016529	Il10	3.88706	3.36953	1.11038	3.03456	0.00240887	0.0178078	Upregulated
ENSMUSG00000016526	Dyrk3	23.5663	1.05546	0.363543	2.90327	0.00369293	0.0251179	Upregulated
ENSMUSG00000026430	Rassf5	134.115	1.84511	0.197198	9.35665	8.23017e-21	4.87917e-18	Upregulated
ENSMUSG00000052688	Rab7b	20.9652	1.94024	0.57024	3.4025	0.000667718	0.0062801	Upregulated
ENSMUSG00000026442	Nfasc	47.5885	2.09559	0.489269	4.2831	1.84304e-05	0.000324438	Upregulated
ENSMUSG00000070645	Ren1	227.298	-2.62963	0.519514	-5.06171	4.1552e-07	1.33738e-05	Downregulated
ENSMUSG00000070644	Etnk2	2023.5	-1.61296	0.246676	-6.53879	6.20177e-11	6.62652e-09	Downregulated
ENSMUSG00000051998	Lax1	20.6652	2.02118	0.59306	3.40805	0.000654291	0.00618229	Upregulated
ENSMUSG00000064246	Chil1	62.8632	3.65153	1.14957	3.17643	0.00149098	0.012071	Upregulated
ENSMUSG00000042429	Adora1	377.033	-1.34658	0.222286	-6.05788	1.37928e-09	9.71202e-08	Downregulated
ENSMUSG00000026458	Ppfia4	26.1338	1.72467	0.543496	3.1733	0.00150717	0.0121914	Upregulated
ENSMUSG00000097993	Ptprv	10.9962	1.83018	0.648194	2.82351	0.00475007	0.0305447	Upregulated
ENSMUSG00000031506	Ptpn7	27.3078	2.3215	0.545938	4.25231	2.11578e-05	0.000364081	Upregulated
ENSMUSG00000003051	Elf3	65.9265	2.11822	0.548232	3.86372	0.000111671	0.00143819	Upregulated
ENSMUSG00000041801	Phlda3	18.4451	1.10282	0.393471	2.80279	0.00506625	0.0321615	Upregulated
ENSMUSG00000041782	Lad1	68.2033	2.19813	0.308622	7.12239	1.06072e-12	1.74052e-10	Upregulated
ENSMUSG00000041642	Kif21b	69.6267	1.8627	0.295705	6.29919	2.992e-10	2.59372e-08	Upregulated
ENSMUSG00000026395	Ptprc	283.105	2.13025	0.387915	5.49153	3.98477e-08	1.7818e-06	Upregulated
ENSMUSG00000026365	Cfh	16757.2	1.175	0.278855	4.21364	2.51286e-05	0.000418688	Upregulated
ENSMUSG00000052726	Kcnt2	191.861	2.49056	0.810201	3.07401	0.00211203	0.0160193	Upregulated
ENSMUSG00000026360	Rgs2	74.3011	1.71581	0.382012	4.49151	7.07194e-06	0.000143137	Upregulated
ENSMUSG00000026358	Rgs1	25.3464	1.76826	0.525558	3.36454	0.000766706	0.00702769	Upregulated
ENSMUSG00000026357	Rgs18	12.5806	3.48832	0.618427	5.64064	1.69424e-08	8.57762e-07	Upregulated
ENSMUSG00000056220	Pla2g4a	38.668	1.75243	0.38694	4.52895	5.92787e-06	0.000124321	Upregulated
ENSMUSG00000100690		3.22075	-3.19859	1.17937	-2.71211	0.00668566	0.0398124	Downregulated
ENSMUSG00000006014	Prg4	813.838	1.6895	0.262934	6.42558	1.31367e-10	1.3121e-08	Upregulated
ENSMUSG00000026483	Niban1	99.2829	1.32805	0.3007	4.41654	1.00295e-05	0.000192603	Upregulated
ENSMUSG00000032649	Colgalt2	31.268	-2.50128	0.445578	-5.61357	1.98198e-08	9.63682e-07	Downregulated
ENSMUSG00000026480	Ncf2	118.198	2.27798	0.393179	5.79376	6.88287e-09	3.9162e-07	Upregulated
ENSMUSG00000026479	Lamc2	11.1678	-2.31741	0.652457	-3.55182	0.000382569	0.00397224	Downregulated
ENSMUSG00000026478	Lamc1	471.221	-1.34587	0.247995	-5.42701	5.73072e-08	2.42671e-06	Downregulated
ENSMUSG00000042684	Npl	99.2564	1.7166	0.233475	7.3524	1.94675e-13	3.8061e-11	Upregulated
ENSMUSG00000099858	Gm6652	212.607	-1.07171	0.308383	-3.47525	0.000510369	0.00505711	Downregulated
ENSMUSG00000066800	Rnasel	83.7959	1.14111	0.232912	4.89931	9.61761e-07	2.6944e-05	Upregulated
ENSMUSG00000073535	Gm5532	4.12845	2.60526	0.940227	2.77089	0.00559041	0.0348725	Upregulated
ENSMUSG00000026600	Soat1	127.292	1.86321	0.383901	4.85335	1.21391e-06	3.26157e-05	Upregulated
ENSMUSG00000060519	Tor3a	98.57	1.67195	0.299003	5.59175	2.24792e-08	1.08431e-06	Upregulated
ENSMUSG00000000817	Fasl	5.11973	3.44901	0.932784	3.69754	0.000217698	0.00248192	Upregulated
ENSMUSG00000040170	Fmo2	687.629	-3.24556	0.391757	-8.28463	1.1848e-16	4.18735e-14	Downregulated
ENSMUSG00000026691	Fmo3	2755.41	-3.81251	0.468285	-8.14143	3.90649e-16	1.24819e-13	Downregulated
ENSMUSG00000026582	Sele	8.42981	2.34209	0.628168	3.72845	0.000192659	0.00224236	Upregulated
ENSMUSG00000026581	Sell	54.5297	3.06683	0.591996	5.18049	2.21305e-07	7.79145e-06	Upregulated
ENSMUSG00000026580	Selp	54.401	1.91226	0.459923	4.1578	3.21334e-05	0.000511806	Upregulated
ENSMUSG00000026574	Dpt	99.7974	1.66418	0.405404	4.105	4.04323e-05	0.00061309	Upregulated
ENSMUSG00000026566	Mpzl1	212.342	-1.23432	0.270337	-4.56586	4.97449e-06	0.000107822	Downregulated
ENSMUSG00000040612	Ildr2	126.424	3.20945	0.353728	9.07321	1.15563e-19	5.8656e-17	Upregulated
ENSMUSG00000102752	Gm7694	200.743	1.66597	0.320231	5.20239	1.96742e-07	7.04819e-06	Upregulated
ENSMUSG00000038473	Nos1ap	30.0676	1.36122	0.369386	3.68508	0.000228629	0.00258078	Upregulated
ENSMUSG00000070524	Fcrlb	5.45604	3.64675	0.93178	3.91374	9.0877e-05	0.00121024	Upregulated
ENSMUSG00000038421	Fcrla	4.92812	3.2071	0.948745	3.38036	0.000723917	0.00670595	Upregulated
ENSMUSG00000089838		80.2674	-1.48428	0.335869	-4.41924	9.905e-06	0.000191212	Downregulated
ENSMUSG00000026656	Fcgr2b	1151.97	1.24752	0.265959	4.69066	2.72324e-06	6.46612e-05	Upregulated
ENSMUSG00000104340		3.45007	5.79657	1.57703	3.67562	0.000237269	0.00265863	Upregulated
ENSMUSG00000059089	Fcgr4	100.236	2.72715	0.544579	5.00782	5.50504e-07	1.69467e-05	Upregulated
ENSMUSG00000059498	Fcgr3	177.385	2.91651	0.491418	5.93487	2.9407e-09	1.88966e-07	Upregulated
ENSMUSG00000038370	Pcp4l1	1440.34	-3.49411	0.614129	-5.68955	1.27378e-08	6.76505e-07	Downregulated
ENSMUSG00000058715	Fcer1g	197.264	2.2659	0.403437	5.61649	1.94874e-08	9.55037e-07	Upregulated
ENSMUSG00000006411	Nectin4	8.54717	2.38857	0.610501	3.91248	9.1353e-05	0.00121482	Upregulated
ENSMUSG00000048865	Arhgap30	147.579	2.00885	0.398201	5.04481	4.53963e-07	1.44341e-05	Upregulated
ENSMUSG00000004709	Cd244a	19.8911	1.82364	0.61947	2.94387	0.00324139	0.0225559	Upregulated
ENSMUSG00000004707	Ly9	49.2272	1.71233	0.437681	3.91228	9.14281e-05	0.00121494	Upregulated
ENSMUSG00000038179	Slamf7	10.6419	2.0469	0.616019	3.32279	0.000891207	0.00795328	Upregulated
ENSMUSG00000015355	Cd48	47.602	2.42866	0.305836	7.94105	2.00469e-15	5.84797e-13	Upregulated
ENSMUSG00000015316	Slamf1	5.3487	3.0975	0.820558	3.77487	0.000160089	0.00192295	Upregulated
ENSMUSG00000038147	Cd84	120.201	2.89085	0.415386	6.95943	3.4165e-12	4.78085e-10	Upregulated
ENSMUSG00000015314	Slamf6	21.7885	2.74065	0.416691	6.57717	4.79483e-11	5.27661e-09	Upregulated
ENSMUSG00000053318	Slamf8	14.6608	3.25504	0.56106	5.80158	6.56911e-09	3.76201e-07	Upregulated
ENSMUSG00000026542	Apcs	13413.8	1.01692	0.369587	2.75151	0.00593204	0.0363639	Upregulated
ENSMUSG00000005339	Fcer1a	12.2672	4.74868	0.89839	5.28577	1.25178e-07	4.74333e-06	Upregulated
ENSMUSG00000037860	Aim2	39.7548	1.57581	0.402611	3.91398	9.07865e-05	0.00121024	Upregulated
ENSMUSG00000043263	Ifi209	14.6007	1.60962	0.505579	3.18372	0.00145396	0.0118396	Upregulated
ENSMUSG00000073490	Ifi207	64.0504	2.0868	0.319531	6.53082	6.54119e-11	6.90884e-09	Upregulated
ENSMUSG00000073489	Ifi204	62.2406	1.89491	0.324549	5.83859	5.26432e-09	3.09098e-07	Upregulated
ENSMUSG00000026536	Ifi211	10.1902	1.78095	0.565912	3.14705	0.00164926	0.0130986	Upregulated
ENSMUSG00000026535	Ifi202b	68.0673	1.51063	0.347281	4.34987	1.36221e-05	0.000249101	Upregulated
ENSMUSG00000054203	Ifi205	10.6018	1.9458	0.572171	3.40072	0.000672076	0.00631463	Upregulated
ENSMUSG00000028354	Fmn2	12.277	1.53526	0.526854	2.91402	0.00356811	0.0244192	Upregulated
ENSMUSG00000050069	Grem2	188.86	-1.45834	0.384476	-3.79306	0.000148804	0.0018051	Downregulated
ENSMUSG00000010609	Psen2	2543.89	1.19949	0.275453	4.35461	1.33307e-05	0.000244991	Upregulated
ENSMUSG00000054135		14.9352	1.55542	0.53024	2.93343	0.00335234	0.0231925	Upregulated
ENSMUSG00000100147	1700047M11Rik	26.0721	1.16128	0.390195	2.97616	0.00291883	0.02075	Upregulated
ENSMUSG00000026610	Esrrg	44.5625	-2.90725	0.501904	-5.79243	6.93748e-09	3.92298e-07	Downregulated
ENSMUSG00000026630	Batf3	30.9868	2.06322	0.582993	3.53902	0.000401617	0.00413034	Upregulated
ENSMUSG00000026628	Atf3	49.5221	1.44997	0.538654	2.69184	0.00710589	0.041843	Upregulated
ENSMUSG00000026627	Pacc1	41.489	1.30679	0.343547	3.80382	0.000142484	0.00174965	Upregulated
ENSMUSG00000037318	Traf3ip3	26.3171	1.75981	0.488583	3.60186	0.000315949	0.00337196	Upregulated
ENSMUSG00000009633	G0s2	489.497	-1.21759	0.410414	-2.96675	0.00300968	0.0212984	Downregulated
ENSMUSG00000016494	Cd34	64.3457	1.29168	0.216624	5.96278	2.47989e-09	1.63352e-07	Upregulated
ENSMUSG00000039145	Camk1d	1482.17	1.2385	0.248625	4.9814	6.31262e-07	1.89875e-05	Upregulated
ENSMUSG00000002107	Celf2	99.298	1.82255	0.306543	5.94549	2.75632e-09	1.7963e-07	Upregulated
ENSMUSG00000026778	Prkcq	36.7582	2.51777	0.498008	5.05567	4.28879e-07	1.37556e-05	Upregulated
ENSMUSG00000026728	Vim	377.434	1.12248	0.29151	3.85056	0.000117849	0.00150196	Upregulated
ENSMUSG00000026712	Mrc1	814.537	1.61802	0.287999	5.61816	1.93e-08	9.48478e-07	Upregulated
ENSMUSG00000026748	Plxdc2	29.573	3.2163	0.385156	8.35064	6.7892e-17	2.54636e-14	Upregulated
ENSMUSG00000026737	Pip4k2a	135.5	1.25451	0.212623	5.90013	3.63209e-09	2.27043e-07	Upregulated
ENSMUSG00000043415	Otud1	153.881	1.06508	0.249309	4.27214	1.93606e-05	0.000337448	Upregulated
ENSMUSG00000083863		1971.79	-1.18932	0.352406	-3.37486	0.000738521	0.00680669	Downregulated
ENSMUSG00000083563		7246.13	-1.00617	0.34565	-2.91095	0.00360335	0.0245814	Downregulated
ENSMUSG00000082884		340.128	-1.2399	0.413873	-2.99584	0.00273691	0.0196787	Downregulated
ENSMUSG00000026786	Apbb1ip	35.0415	2.00648	0.475981	4.21546	2.49273e-05	0.00041609	Upregulated
ENSMUSG00000026986	Hnmt	176.925	1.64831	0.271758	6.06535	1.31669e-09	9.41559e-08	Upregulated
ENSMUSG00000044103	Il36g	9.48738	3.94374	0.793177	4.97208	6.62382e-07	1.97939e-05	Upregulated
ENSMUSG00000026981	Il1rn	99.6673	2.82454	0.553514	5.10292	3.34447e-07	1.11958e-05	Upregulated
ENSMUSG00000026979	Psd4	110.228	1.19842	0.319444	3.75159	0.000175716	0.00207672	Upregulated
ENSMUSG00000026972	Arrdc1	109.345	1.15867	0.288402	4.01757	5.88025e-05	0.000846259	Upregulated
ENSMUSG00000015090	Ptgds	14.9283	3.29943	0.876023	3.76637	0.000165636	0.00197795	Upregulated
ENSMUSG00000026938	Fcna	261.977	1.34052	0.268758	4.98783	6.10616e-07	1.85486e-05	Upregulated
ENSMUSG00000058740	Kcnt1	4.78679	3.38728	0.919221	3.68494	0.000228757	0.00258078	Upregulated
ENSMUSG00000026928	Card9	34.781	2.12866	0.499615	4.26059	2.03887e-05	0.000352164	Upregulated
ENSMUSG00000036067	Slc2a6	13.6491	2.74991	0.659815	4.16769	3.07696e-05	0.000494737	Upregulated
ENSMUSG00000026833	Olfm1	66.2352	1.74095	0.285442	6.09915	1.06635e-09	7.77671e-08	Upregulated
ENSMUSG00000026829	Gbgt1	8.67145	1.82688	0.639874	2.85506	0.00430281	0.028262	Upregulated
ENSMUSG00000026821	Ralgds	77.6743	1.66201	0.370183	4.48969	7.13256e-06	0.000144046	Upregulated
ENSMUSG00000035513	Ntng2	28.2897	1.4378	0.350203	4.10562	4.03224e-05	0.000611928	Upregulated
ENSMUSG00000050737	Ptges	4.52478	3.03752	1.10529	2.74815	0.00599317	0.0366531	Upregulated
ENSMUSG00000026840	Lamc3	16.4458	-1.99666	0.623241	-3.20368	0.00135684	0.0112274	Downregulated
ENSMUSG00000050592	Fam78a	28.8548	1.24173	0.35318	3.51586	0.000438338	0.00445809	Upregulated
ENSMUSG00000026822	Lcn2	3490.65	2.70565	0.802399	3.37195	0.00074638	0.00686879	Upregulated
ENSMUSG00000079442	St6galnac4	44.6515	1.54958	0.406541	3.81162	0.000138058	0.00170599	Upregulated
ENSMUSG00000026817	Ak1	14.0051	2.46793	0.547168	4.51036	6.47166e-06	0.000133337	Upregulated
ENSMUSG00000026796	Niban2	228.537	1.35266	0.319506	4.2336	2.29978e-05	0.000388729	Upregulated
ENSMUSG00000026875	Traf1	35.2403	2.05241	0.488046	4.20536	2.60671e-05	0.000431199	Upregulated
ENSMUSG00000035778	Ggta1	78.4242	1.33994	0.2721	4.92445	8.45994e-07	2.40676e-05	Upregulated
ENSMUSG00000047250	Ptgs1	284.713	1.54494	0.224869	6.87043	6.40079e-12	8.58641e-10	Upregulated
ENSMUSG00000049744	Arhgap15	21.1307	2.40132	0.483089	4.97076	6.66904e-07	1.98678e-05	Upregulated
ENSMUSG00000026872	Zeb2	218.572	1.33345	0.225083	5.92424	3.13754e-09	2.00912e-07	Upregulated
ENSMUSG00000026950	Neb	165.167	2.89085	0.366792	7.88146	3.23571e-15	9.08967e-13	Upregulated
ENSMUSG00000086447		24.0292	6.97139	1.28181	5.43871	5.36677e-08	2.30445e-06	Upregulated
ENSMUSG00000036053	Fmnl2	116.534	1.08934	0.260475	4.18212	2.88803e-05	0.000470118	Upregulated
ENSMUSG00000026827	Gpd2	775.96	-1.06049	0.161176	-6.57969	4.71422e-11	5.21915e-09	Downregulated
ENSMUSG00000026832	Cytip	49.0042	2.6718	0.542387	4.92599	8.39341e-07	2.39525e-05	Upregulated
ENSMUSG00000026839	Upp2	3559.67	-2.00361	0.398658	-5.02588	5.01126e-07	1.577e-05	Downregulated
ENSMUSG00000036641	Ccdc148	30.0487	2.48086	0.489062	5.07269	3.92234e-07	1.27134e-05	Upregulated
ENSMUSG00000061171	Slc38a11	12.0184	-2.01935	0.615376	-3.28149	0.00103261	0.00898119	Downregulated
ENSMUSG00000034810	Scn7a	16.222	2.03642	0.50953	3.99666	6.42427e-05	0.000912405	Upregulated
ENSMUSG00000027030	Stk39	60.5422	1.12648	0.292965	3.84509	0.00012051	0.00152419	Upregulated
ENSMUSG00000005233	Spc25	116.844	-1.06721	0.340448	-3.13471	0.00172023	0.0135742	Downregulated
ENSMUSG00000075304	Sp5	13.6831	-1.98071	0.519666	-3.8115	0.000138128	0.00170599	Downregulated
ENSMUSG00000027111	Itga6	63.8034	1.25129	0.276176	4.53078	5.87658e-06	0.000123569	Upregulated
ENSMUSG00000075284	Wipf1	112.191	1.39003	0.246237	5.6451	1.65082e-08	8.42745e-07	Upregulated
ENSMUSG00000086813		22.0315	1.58263	0.481576	3.28636	0.00101491	0.00884402	Upregulated
ENSMUSG00000027009	Itga4	147.82	1.11225	0.306785	3.62551	0.000288393	0.00311404	Upregulated
ENSMUSG00000023224	Serping1	13060.7	1.56762	0.212039	7.39308	1.43464e-13	2.86586e-11	Upregulated
ENSMUSG00000027072	Prg3	5.1079	3.34441	1.1108	3.0108	0.0026056	0.0189347	Upregulated
ENSMUSG00000044338	Aplnr	3.79219	-3.04449	1.15897	-2.6269	0.00861676	0.0486211	Downregulated
ENSMUSG00000102091	Or5m9	70.5326	1.71625	0.48643	3.52826	0.000418301	0.00428115	Upregulated
ENSMUSG00000080977		54.6897	-1.69639	0.476724	-3.55843	0.000373079	0.00390236	Downregulated
ENSMUSG00000002111	Spi1	85.6518	2.21008	0.533738	4.14075	3.46166e-05	0.000541461	Upregulated
ENSMUSG00000027230	Creb3l1	29.2443	1.06713	0.356675	2.99188	0.00277262	0.0198808	Upregulated
ENSMUSG00000027223	Mapk8ip1	20.8698	-1.18728	0.389672	-3.04687	0.0023124	0.0172565	Downregulated
ENSMUSG00000068735	Trp53i11	114.79	-1.22585	0.389404	-3.14803	0.00164378	0.013072	Downregulated
ENSMUSG00000032841	Prr5l	22.3837	1.22978	0.406821	3.0229	0.00250365	0.0183535	Upregulated
ENSMUSG00000005089	Slc1a2	905.908	-1.93018	0.463031	-4.16859	3.0649e-05	0.000493229	Downregulated
ENSMUSG00000005087	Cd44	181.091	2.08648	0.4291	4.86245	1.15943e-06	3.14277e-05	Upregulated
ENSMUSG00000032698	Lmo2	95.8391	1.22777	0.1957	6.27372	3.52516e-10	2.97181e-08	Upregulated
ENSMUSG00000063684		43.6231	-1.58272	0.291152	-5.43604	5.44767e-08	2.32831e-06	Downregulated
ENSMUSG00000044042	Fmn1	105.056	1.96334	0.472994	4.15086	3.31222e-05	0.000522058	Upregulated
ENSMUSG00000027347	Rasgrp1	78.2059	2.52791	0.486708	5.19388	2.05953e-07	7.29288e-06	Upregulated
ENSMUSG00000040152	Thbs1	178.249	3.25098	0.707633	4.59416	4.34498e-06	9.57458e-05	Upregulated
ENSMUSG00000074923	Pak6	42.4117	3.06596	0.457589	6.70025	2.0806e-11	2.51561e-09	Upregulated
ENSMUSG00000040061	Plcb2	64.0419	1.81963	0.365345	4.98059	6.33897e-07	1.90356e-05	Upregulated
ENSMUSG00000027314	Dll4	59.2017	-1.02036	0.382144	-2.6701	0.00758284	0.044003	Downregulated
ENSMUSG00000027313	Chac1	49.8644	1.79301	0.674304	2.65905	0.00783606	0.0453007	Upregulated
ENSMUSG00000072980	Oip5	12.5593	-1.4559	0.509576	-2.85707	0.00427565	0.0281137	Downregulated
ENSMUSG00000027293	Ehd4	161.636	1.37678	0.278165	4.9495	7.44042e-07	2.17739e-05	Upregulated
ENSMUSG00000060227	Golm2	85.3365	-1.84263	0.261119	-7.05665	1.70565e-12	2.65648e-10	Downregulated
ENSMUSG00000068452	Duox2	4.25714	4.6744	1.25361	3.72876	0.000192424	0.00224105	Upregulated
ENSMUSG00000027224	Duoxa1	3.40533	3.54164	1.28484	2.75648	0.00584265	0.0359585	Upregulated
ENSMUSG00000027219	Slc28a2	10.3634	3.09892	0.801137	3.86816	0.000109662	0.00141528	Upregulated
ENSMUSG00000027199	Gatm	545.065	1.65368	0.156396	10.5736	3.94871e-26	4.53558e-23	Upregulated
ENSMUSG00000033213	AA467197	2.21589	4.59631	1.71402	2.6816	0.0073272	0.0427761	Upregulated
ENSMUSG00000035183	Slc24a5	9.38559	1.54343	0.558699	2.76254	0.00573538	0.0355377	Upregulated
ENSMUSG00000060131	Atp8b4	45.5834	2.09622	0.586453	3.57441	0.00035102	0.00369476	Upregulated
ENSMUSG00000027359	Slc27a2	10894.2	-1.05811	0.308382	-3.43117	0.000600981	0.00577055	Downregulated
ENSMUSG00000027368	Dusp2	14.1593	1.46582	0.520533	2.816	0.00486249	0.031126	Upregulated
ENSMUSG00000027376	Prom2	174.336	1.93556	0.470896	4.11038	3.95017e-05	0.000604465	Upregulated
ENSMUSG00000042851	Zc3h6	26.7966	2.25248	0.636277	3.54009	0.000399996	0.00411598	Upregulated
ENSMUSG00000027397	Slc20a1	456.302	-1.12904	0.255737	-4.41486	1.01075e-05	0.0001939	Downregulated
ENSMUSG00000027398	Il1b	93.5972	3.34047	0.846034	3.94839	7.86777e-05	0.00107906	Upregulated
ENSMUSG00000037902	Sirpa	1131.28	1.48361	0.31238	4.74939	2.04035e-06	5.07409e-05	Upregulated
ENSMUSG00000027408	Cpxm1	105.309	3.75014	0.347125	10.8034	3.31608e-27	4.68792e-24	Upregulated
ENSMUSG00000027322	Siglec1	196.718	1.33796	0.446323	2.99774	0.00271988	0.0195793	Upregulated
ENSMUSG00000027339	Rassf2	48.8918	2.22323	0.367114	6.05596	1.39583e-09	9.75382e-08	Upregulated
ENSMUSG00000084839		21.5778	-3.13164	0.988811	-3.16708	0.00153979	0.0124115	Downregulated
ENSMUSG00000027353	Mcm8	35.3519	-1.0012	0.37656	-2.6588	0.00784193	0.0453205	Downregulated
ENSMUSG00000027356	Fermt1	36.7264	1.32374	0.375743	3.523	0.00042669	0.00435651	Upregulated
ENSMUSG00000074743	Thbd	64.5086	-1.39266	0.484897	-2.87208	0.00407777	0.0271625	Downregulated
ENSMUSG00000068129	Cst7	13.437	2.85907	0.701105	4.07795	4.54355e-05	0.000679261	Upregulated
ENSMUSG00000027452	Acss1	21.8434	1.47598	0.389093	3.79338	0.000148612	0.00180395	Upregulated
ENSMUSG00000003283	Hck	94.4771	2.10447	0.39658	5.30656	1.11716e-07	4.34733e-06	Upregulated
ENSMUSG00000027597	Ahcy	6637.36	-1.03153	0.252193	-4.09027	4.3088e-05	0.00065014	Downregulated
ENSMUSG00000027624	Epb41l1	72.95	1.40339	0.297104	4.72356	2.31754e-06	5.61155e-05	Upregulated
ENSMUSG00000027639	Samhd1	463.283	1.08939	0.174864	6.22989	4.66751e-10	3.74583e-08	Upregulated
ENSMUSG00000037820	Tgm2	3065.41	1.74635	0.378189	4.61767	3.88079e-06	8.74127e-05	Upregulated
ENSMUSG00000037813	D630003M21Rik	78.2282	-3.28095	0.453868	-7.22887	4.87017e-13	8.60615e-11	Downregulated
ENSMUSG00000074623	Gm826	28.5878	-2.38698	0.549622	-4.34295	1.40579e-05	0.000255293	Downregulated
ENSMUSG00000086152	Gm11454	18.7551	2.4526	0.708514	3.46161	0.000536947	0.00526856	Upregulated
ENSMUSG00000027656	Ccn5	8.84316	2.23584	0.728275	3.07005	0.00214023	0.0161931	Upregulated
ENSMUSG00000017002	Slpi	41.5215	1.9133	0.420938	4.54532	5.4851e-06	0.000117352	Upregulated
ENSMUSG00000017754	Pltp	304.614	1.76462	0.312918	5.63925	1.70791e-08	8.62307e-07	Upregulated
ENSMUSG00000017737	Mmp9	71.4442	3.70661	1.05056	3.52821	0.000418378	0.00428115	Upregulated
ENSMUSG00000017652	Cd40	21.8505	1.57807	0.50857	3.10296	0.00191593	0.014742	Upregulated
ENSMUSG00000017667	Zfp334	94.7962	-1.23992	0.292412	-4.24031	2.2321e-05	0.000380861	Downregulated
ENSMUSG00000039621	Prex1	145.934	1.35138	0.349927	3.86189	0.000112513	0.001447	Upregulated
ENSMUSG00000050556	Kcnb1	26.1142	-2.50808	0.650122	-3.85786	0.000114384	0.00146695	Downregulated
ENSMUSG00000017969	Ptgis	25.534	1.76005	0.431685	4.07717	4.55871e-05	0.000680032	Upregulated
ENSMUSG00000085411		7.51057	-2.61161	0.729419	-3.5804	0.000343067	0.00362142	Downregulated
ENSMUSG00000027544	Nfatc2	10.5764	1.82134	0.591855	3.07734	0.00208857	0.0158676	Upregulated
ENSMUSG00000008999	Bmp7	36.8575	-2.09355	0.289271	-7.23731	4.57656e-13	8.24588e-11	Downregulated
ENSMUSG00000070495	Ctcfl	20.1745	-1.38472	0.524362	-2.64076	0.00827203	0.0470023	Downregulated
ENSMUSG00000027514	Zbp1	341.925	1.94549	0.448919	4.33371	1.46617e-05	0.000264428	Upregulated
ENSMUSG00000016255	Tubb1	14.589	3.03299	0.875983	3.46238	0.000535416	0.00525915	Upregulated
ENSMUSG00000049999	Ppp1r3d	13.5208	1.47362	0.450536	3.27081	0.00107238	0.00924837	Upregulated
ENSMUSG00000000305	Cdh4	32.2337	-2.09058	0.526387	-3.97156	7.14021e-05	0.000996377	Downregulated
ENSMUSG00000038963	Slco4a1	6.03175	3.19702	0.881085	3.6285	0.000285072	0.0030818	Upregulated
ENSMUSG00000002458	Rgs19	53.3458	1.85453	0.379993	4.88044	1.05848e-06	2.92084e-05	Upregulated
ENSMUSG00000031146	Plp2	42.5186	1.00066	0.345795	2.89379	0.00380623	0.0257267	Upregulated
ENSMUSG00000031165	Was	47.4575	1.95363	0.387581	5.04057	4.64151e-07	1.47072e-05	Upregulated
ENSMUSG00000031170	Slc38a5	8.18878	-2.39272	0.789158	-3.03199	0.00242948	0.0179241	Downregulated
ENSMUSG00000015340	Cybb	240.361	2.46215	0.47742	5.15721	2.50663e-07	8.64293e-06	Upregulated
ENSMUSG00000054453	Sytl5	18.3791	2.61665	0.828476	3.15839	0.00158642	0.0127149	Upregulated
ENSMUSG00000083199	Gm9432	5.94727	-2.73859	0.797894	-3.43227	0.000598542	0.00575494	Downregulated
ENSMUSG00000040229	Gpr34	3.88847	2.6522	1.00802	2.63108	0.00851134	0.0481001	Upregulated
ENSMUSG00000037217	Syn1	5.0558	2.43568	0.874339	2.78574	0.00534057	0.0336703	Upregulated
ENSMUSG00000001131	Timp1	29.7938	3.69612	0.736466	5.01872	5.20174e-07	1.62581e-05	Upregulated
ENSMUSG00000001128	Cfp	473.878	1.39539	0.376103	3.71012	0.000207162	0.00237951	Upregulated
ENSMUSG00000031093	Dock11	26.9398	2.04259	0.464977	4.39288	1.11858e-05	0.000211011	Upregulated
ENSMUSG00000005696	Sh2d1a	4.06439	2.981	1.01214	2.94523	0.00322712	0.0224907	Upregulated
ENSMUSG00000031101	Sash3	58.6657	2.35163	0.486177	4.83697	1.31832e-06	3.49107e-05	Upregulated
ENSMUSG00000031103	Elf4	74.1479	1.95274	0.332173	5.8787	4.13508e-09	2.53315e-07	Upregulated
ENSMUSG00000083754	Gm7803	19.1703	-1.42708	0.478102	-2.98489	0.00283677	0.020262	Downregulated
ENSMUSG00000055653	Gpc3	188.059	-4.90486	0.303319	-16.1707	8.12114e-59	7.46251e-55	Downregulated
ENSMUSG00000054626	Xlr	8.23324	1.98249	0.71928	2.75621	0.00584752	0.0359658	Upregulated
ENSMUSG00000080968	Atf1-ps	6.69035	-1.80446	0.630564	-2.86166	0.00421427	0.0278602	Downregulated
ENSMUSG00000033361	Prrg3	16.0836	-1.73445	0.556612	-3.11609	0.00183264	0.0142592	Downregulated
ENSMUSG00000067768	Xlr4b	7.08902	2.51374	0.884016	2.84354	0.00446148	0.0290492	Upregulated
ENSMUSG00000031375	Bgn	1841.92	1.07701	0.214174	5.02864	4.93958e-07	1.55711e-05	Upregulated
ENSMUSG00000031391	L1cam	12.4771	2.55965	0.641661	3.98909	6.63269e-05	0.000937658	Upregulated
ENSMUSG00000031389	Arhgap4	121.113	1.22512	0.302161	4.05453	5.0236e-05	0.000741557	Upregulated
ENSMUSG00000031387	Renbp	92.1979	1.07143	0.234378	4.57139	4.84491e-06	0.000105497	Upregulated
ENSMUSG00000031400	G6pdx	127.487	1.27989	0.364634	3.51006	0.000447999	0.00453626	Upregulated
ENSMUSG00000035725	Prkx	85.6215	1.00025	0.204219	4.89792	9.68584e-07	2.70421e-05	Upregulated
ENSMUSG00000025058	Tasl	7.31514	2.42447	0.739999	3.27632	0.00105168	0.00910912	Upregulated
ENSMUSG00000031207	Msn	514.154	1.1518	0.183318	6.28308	3.31931e-10	2.83688e-08	Upregulated
ENSMUSG00000078122	F630028O10Rik	63.6536	2.58966	0.516527	5.01359	5.34233e-07	1.66128e-05	Upregulated
ENSMUSG00000044206	Vsig4	438.417	2.19202	0.431552	5.07938	3.7866e-07	1.23945e-05	Upregulated
ENSMUSG00000031304	Il2rg	36.9733	2.0127	0.431971	4.65935	3.17215e-06	7.35155e-05	Upregulated
ENSMUSG00000050232	Cxcr3	6.88903	2.77526	0.929744	2.98498	0.00283599	0.020262	Upregulated
ENSMUSG00000079481	Nhsl2	36.5354	1.11606	0.326373	3.41957	0.000627191	0.00597229	Upregulated
ENSMUSG00000049191	Rtl5	21.7775	1.21011	0.401252	3.01584	0.00256269	0.0186875	Upregulated
ENSMUSG00000033777	Tlr13	42.712	1.73067	0.43704	3.95998	7.49563e-05	0.00103599	Upregulated
ENSMUSG00000052821	Cysltr1	19.2425	2.15183	0.429347	5.01187	5.39032e-07	1.67055e-05	Upregulated
ENSMUSG00000031239	Itm2a	52.3838	-2.15974	0.404654	-5.33725	9.43674e-08	3.73248e-06	Downregulated
ENSMUSG00000093916		69.1356	1.82498	0.497595	3.66759	0.000244843	0.00272876	Upregulated
ENSMUSG00000031253	Srpx2	24.6716	1.45159	0.451413	3.21566	0.00130145	0.0108227	Upregulated
ENSMUSG00000031264	Btk	45.135	2.38367	0.346185	6.88555	5.75633e-12	7.77867e-10	Upregulated
ENSMUSG00000072964	Bhlhb9	150.41	-1.37696	0.223715	-6.15497	7.50902e-10	5.72618e-08	Downregulated
ENSMUSG00000048040	Arxes2	7.06547	-2.30152	0.808426	-2.84691	0.00441459	0.0288313	Downregulated
ENSMUSG00000047844	Bex4	21.8916	-2.49258	0.483531	-5.15495	2.53705e-07	8.71396e-06	Downregulated
ENSMUSG00000054034	Tceal5	6.75634	-4.03488	1.0622	-3.7986	0.000145516	0.00177243	Downregulated
ENSMUSG00000050071	Bex1	8.36421	-2.9099	0.732362	-3.97331	7.08794e-05	0.000990587	Downregulated
ENSMUSG00000046432	Bex3	65.9766	-1.17434	0.395912	-2.96617	0.00301533	0.0213108	Downregulated
ENSMUSG00000042498	Radx	24.1309	-1.70184	0.407694	-4.17431	2.98895e-05	0.000482698	Downregulated
ENSMUSG00000031434	Morc4	65.8408	-1.97794	0.301523	-6.55984	5.38665e-11	5.82328e-09	Downregulated
ENSMUSG00000031431	Tsc22d3	2093.04	-1.29886	0.4237	-3.06552	0.00217289	0.0163863	Downregulated
ENSMUSG00000031274	Col4a5	121.699	-1.24546	0.221122	-5.63244	1.77678e-08	8.89747e-07	Downregulated
ENSMUSG00000031283	Chrdl1	7.32643	-2.39939	0.864446	-2.77563	0.00550943	0.0344161	Downregulated
ENSMUSG00000031289	Il13ra2	45.5953	2.36885	0.509835	4.64631	3.3793e-06	7.76533e-05	Upregulated
ENSMUSG00000025271	Pfkfb1	757.623	-1.20669	0.233461	-5.16869	2.35742e-07	8.18991e-06	Downregulated
ENSMUSG00000025272	Tro	16.964	-1.60038	0.544499	-2.93917	0.00329094	0.0228488	Downregulated
ENSMUSG00000041096	Tspyl2	249.733	-1.36335	0.42878	-3.1796	0.00147476	0.0119725	Downregulated
ENSMUSG00000025283	Sat1	1165.41	1.15179	0.159621	7.21577	5.36277e-13	9.38639e-11	Upregulated
ENSMUSG00000025287	Acot9	70.4013	1.31087	0.247472	5.29705	1.1769e-07	4.51547e-06	Upregulated
ENSMUSG00000082002		14.6792	-1.80438	0.666084	-2.70894	0.00674987	0.0400676	Downregulated
ENSMUSG00000040990	Sh3kbp1	57.7952	2.00037	0.416887	4.79835	1.59981e-06	4.10633e-05	Upregulated
ENSMUSG00000031298	Adgrg2	8.52921	-2.82623	0.917744	-3.07954	0.0020732	0.0157573	Downregulated
ENSMUSG00000043518	Rai2	23.6993	2.45566	0.436675	5.62353	1.87091e-08	9.29286e-07	Upregulated
ENSMUSG00000040808	S100g	14.8428	-3.97028	0.795147	-4.99313	5.94077e-07	1.80761e-05	Downregulated
ENSMUSG00000031367	Ap1s2	58.7094	2.07313	0.364405	5.68907	1.27733e-08	6.76505e-07	Upregulated
ENSMUSG00000015405	Ace2	11.8612	-4.73288	1.20349	-3.93263	8.40212e-05	0.00114127	Downregulated
ENSMUSG00000031377	Bmx	8.9161	2.87437	0.689393	4.16943	3.05361e-05	0.000491843	Upregulated
ENSMUSG00000031381	Piga	210.078	-1.56175	0.355146	-4.39748	1.09515e-05	0.000207277	Downregulated
ENSMUSG00000031342	Gpm6b	32.4028	1.48699	0.346996	4.28533	1.82467e-05	0.000321822	Upregulated
ENSMUSG00000049775	Tmsb4x	2839.8	1.96885	0.268981	7.31965	2.48616e-13	4.75945e-11	Upregulated
ENSMUSG00000040522	Tlr8	28.5108	2.83975	0.50671	5.60428	2.09118e-08	1.01403e-06	Upregulated
ENSMUSG00000072844	G530011O06Rik	7.90849	1.62154	0.58764	2.75941	0.00579059	0.035732	Upregulated
ENSMUSG00000027555	Car13	11.0321	1.87114	0.596294	3.13794	0.00170138	0.0134312	Upregulated
ENSMUSG00000027556	Car1	60.089	1.22909	0.308958	3.97817	6.94475e-05	0.000975024	Upregulated
ENSMUSG00000027562	Car2	306.643	-1.23204	0.222848	-5.5286	3.22789e-08	1.4905e-06	Downregulated
ENSMUSG00000078783	Gm9733	3.24273	2.648	0.99659	2.65706	0.00788258	0.0454838	Upregulated
ENSMUSG00000095788	Sirpb1a	5.50985	2.29175	0.764078	2.99936	0.00270544	0.0195051	Upregulated
ENSMUSG00000095028	Sirpb1b	6.50611	3.09053	0.8343	3.70435	0.000211937	0.00242678	Upregulated
ENSMUSG00000074677	Sirpb1c	16.3784	2.95255	0.748587	3.94417	8.00782e-05	0.00109464	Upregulated
ENSMUSG00000039304	Tnfsf10	82.0252	1.20473	0.364546	3.30474	0.00095063	0.00835918	Upregulated
ENSMUSG00000027692	Tnik	53.7605	1.0426	0.239466	4.35387	1.33757e-05	0.000245328	Upregulated
ENSMUSG00000027716	Trpc3	2.88831	-4.44213	1.54509	-2.87499	0.00404038	0.0269917	Downregulated
ENSMUSG00000051444	Bbs12	16.8895	1.1482	0.420795	2.72864	0.00635956	0.0383074	Upregulated
ENSMUSG00000023087	Noct	787.386	-2.83199	0.710805	-3.9842	6.77084e-05	0.000953521	Downregulated
ENSMUSG00000044167	Foxo1	599.004	-1.24663	0.354205	-3.51951	0.000432348	0.00440693	Downregulated
ENSMUSG00000037016	Frem2	3.68157	-4.60777	1.68812	-2.72952	0.00634261	0.0382304	Downregulated
ENSMUSG00000027750	Postn	1303.54	2.25773	0.334716	6.74522	1.52797e-11	1.91028e-09	Upregulated
ENSMUSG00000027797	Dclk1	5.23496	4.29352	1.32268	3.24607	0.0011701	0.00995198	Upregulated
ENSMUSG00000050075	Gpr171	9.01919	3.42892	0.85197	4.02469	5.70498e-05	0.000826211	Upregulated
ENSMUSG00000036362	P2ry13	48.4851	2.09777	0.581189	3.60945	0.000306852	0.00329208	Upregulated
ENSMUSG00000036353	P2ry12	18.9849	2.26202	0.687754	3.28899	0.00100546	0.0087783	Upregulated
ENSMUSG00000027765	P2ry1	73.7173	1.05273	0.260908	4.03488	5.46306e-05	0.000796048	Upregulated
ENSMUSG00000036894	Rap2b	36.6053	1.25765	0.343393	3.66241	0.000249852	0.00277566	Upregulated
ENSMUSG00000027820	Mme	247.753	1.82415	0.379231	4.81014	1.50826e-06	3.88219e-05	Upregulated
ENSMUSG00000036834	Plch1	12.8619	1.69043	0.519088	3.25653	0.00112781	0.00964942	Upregulated
ENSMUSG00000049404	Rarres1	943.898	-1.63807	0.266224	-6.15298	7.60417e-10	5.77477e-08	Downregulated
ENSMUSG00000028019	Pdgfc	136.247	2.27303	0.340391	6.6777	2.42728e-11	2.82882e-09	Upregulated
ENSMUSG00000033860	Fgg	60359	1.21814	0.256822	4.74314	2.10427e-06	5.19091e-05	Upregulated
ENSMUSG00000028001	Fga	89102.6	1.21153	0.259704	4.66504	3.08559e-06	7.1872e-05	Upregulated
ENSMUSG00000033831	Fgb	80901.3	1.15689	0.245612	4.71023	2.47433e-06	5.93647e-05	Upregulated
ENSMUSG00000027995	Tlr2	69.2784	2.14191	0.40064	5.34622	8.98104e-08	3.581e-06	Upregulated
ENSMUSG00000056498	Tmem154	17.2005	2.72742	0.648148	4.20802	2.57614e-05	0.000426909	Upregulated
ENSMUSG00000031286	Glt28d2	58.9536	1.01233	0.277757	3.64465	0.000267758	0.00293257	Upregulated
ENSMUSG00000044330		30.518	-1.14017	0.341284	-3.34082	0.000835321	0.00754004	Downregulated
ENSMUSG00000028076	Cd1d1	3025.22	1.0953	0.170798	6.41287	1.42807e-10	1.40348e-08	Upregulated
ENSMUSG00000015854	Cd5l	1406.26	1.88247	0.40516	4.64625	3.38027e-06	7.76533e-05	Upregulated
ENSMUSG00000028071	Sh2d2a	22.3206	2.07292	0.580986	3.56793	0.000359811	0.00377758	Upregulated
ENSMUSG00000004891	Nes	68.8288	-1.30137	0.330553	-3.93695	8.25221e-05	0.00112423	Downregulated
ENSMUSG00000104445	Rhbg	26.2386	-1.63499	0.564532	-2.89619	0.00377725	0.0255779	Downregulated
ENSMUSG00000028059	Arhgef2	122.135	1.23841	0.194132	6.37921	1.78003e-10	1.66905e-08	Upregulated
ENSMUSG00000041237	Pklr	2202.8	-1.01251	0.36474	-2.77597	0.00550371	0.0344038	Downregulated
ENSMUSG00000028051	Hcn3	101.81	-1.53611	0.519856	-2.95488	0.0031279	0.021949	Downregulated
ENSMUSG00000086389		54.1732	2.23886	0.751886	2.97765	0.00290464	0.0206825	Upregulated
ENSMUSG00000001025	S100a6	110.378	2.89412	0.404474	7.15528	8.35052e-13	1.39514e-10	Upregulated
ENSMUSG00000056054	S100a8	691.033	3.3515	1.10046	3.04555	0.00232256	0.017316	Upregulated
ENSMUSG00000056071	S100a9	1318.84	3.4547	1.06348	3.24849	0.0011602	0.00988053	Upregulated
ENSMUSG00000027907	S100a11	132.449	1.55734	0.239674	6.49775	8.15287e-11	8.41761e-09	Upregulated
ENSMUSG00000013707	Tnfaip8l2	44.0036	2.57243	0.542669	4.74033	2.13374e-06	5.23549e-05	Upregulated
ENSMUSG00000038642	Ctss	733.256	2.91929	0.46901	6.22438	4.8346e-10	3.84633e-08	Upregulated
ENSMUSG00000038550	Ciart	151.774	-5.19634	1.06714	-4.86939	1.11944e-06	3.05691e-05	Downregulated
ENSMUSG00000038543	BC028528	8.88253	1.92863	0.62764	3.07282	0.00212046	0.0160767	Upregulated
ENSMUSG00000038526	Car14	565.783	-1.18422	0.276622	-4.28101	1.86045e-05	0.000326877	Downregulated
ENSMUSG00000015745	Plekho1	133.464	1.20251	0.319341	3.7656	0.00016615	0.00198279	Upregulated
ENSMUSG00000045934	Mtmr11	22.648	1.15449	0.38116	3.02889	0.00245454	0.0180511	Upregulated
ENSMUSG00000015947	Fcgr1	69.3821	1.98762	0.403437	4.92672	8.36219e-07	2.39005e-05	Upregulated
ENSMUSG00000063730	Hsd3b2	1155.55	1.12629	0.328846	3.42496	0.000614882	0.00587334	Upregulated
ENSMUSG00000027871	Hsd3b1	273.775	-5.33992	0.544378	-9.80921	1.02769e-22	7.86952e-20	Downregulated
ENSMUSG00000027870	Hao2	2394.15	-1.67259	0.243735	-6.86232	6.77523e-12	9.02284e-10	Downregulated
ENSMUSG00000104943		6.25634	4.21723	1.30793	3.22435	0.00126258	0.0105809	Upregulated
ENSMUSG00000051076	Vtcn1	20.3169	3.72557	0.755534	4.93103	8.17959e-07	2.35249e-05	Upregulated
ENSMUSG00000086564	Cd101	6.59948	4.44158	1.02093	4.35052	1.35816e-05	0.000248608	Upregulated
ENSMUSG00000027863	Cd2	9.94788	1.89892	0.558482	3.40014	0.000673506	0.00632483	Upregulated
ENSMUSG00000044313	Mab21l3	7.14539	2.74514	0.719359	3.8161	0.000135578	0.00168485	Upregulated
ENSMUSG00000027848	Olfml3	95.0993	1.82829	0.220875	8.27747	1.25823e-16	4.36298e-14	Upregulated
ENSMUSG00000027843	Ptpn22	22.222	1.60606	0.434433	3.69691	0.000218237	0.00248652	Upregulated
ENSMUSG00000055865	Tafa3	10.4504	4.0073	0.742694	5.39563	6.82846e-08	2.83922e-06	Upregulated
ENSMUSG00000002228	Ppm1j	14.7402	2.13319	0.463376	4.60358	4.15293e-06	9.24001e-05	Upregulated
ENSMUSG00000074342	I830077J02Rik	22.8517	2.05046	0.439477	4.66568	3.07593e-06	7.1738e-05	Upregulated
ENSMUSG00000074340	Ovgp1	12.0915	1.88071	0.537306	3.50027	0.000464788	0.00466769	Upregulated
ENSMUSG00000040809	Chil3	682.573	4.67412	1.3982	3.34295	0.000828918	0.00750066	Upregulated
ENSMUSG00000104350		5.56623	2.58099	0.854502	3.02047	0.00252386	0.0184762	Upregulated
ENSMUSG00000040747	Cd53	174.874	2.65354	0.385	6.89231	5.48918e-12	7.47261e-10	Upregulated
ENSMUSG00000056145	AI504432	13.4373	2.67194	0.633779	4.21589	2.4879e-05	0.00041566	Upregulated
ENSMUSG00000068762	Gstm6	780.436	1.27693	0.287962	4.43437	9.23411e-06	0.000179581	Upregulated
ENSMUSG00000068740	Celsr2	31.3912	-1.46371	0.503665	-2.90611	0.00365948	0.0249089	Downregulated
ENSMUSG00000027965	Olfm3	22.4713	4.23003	0.86952	4.86479	1.14578e-06	3.11497e-05	Upregulated
ENSMUSG00000028028	Alpk1	93.6423	1.0317	0.263058	3.92197	8.78295e-05	0.00118338	Upregulated
ENSMUSG00000046688	Tifa	715.497	2.52224	0.297823	8.46895	2.47621e-17	9.68249e-15	Upregulated
ENSMUSG00000027994	Mcub	3.84024	3.79982	1.08263	3.5098	0.000448443	0.00453826	Upregulated
ENSMUSG00000058897	Col25a1	4.92787	-5.99822	1.43348	-4.18437	2.85962e-05	0.000466589	Downregulated
ENSMUSG00000019232	Etnppl	1021.87	-1.47303	0.3509	-4.19787	2.69438e-05	0.000443306	Downregulated
ENSMUSG00000105558		100.226	-1.28247	0.413068	-3.10473	0.00190451	0.0146817	Downregulated
ENSMUSG00000027983	Cyp2u1	144.672	1.67036	0.493537	3.38448	0.000713138	0.00662926	Upregulated
ENSMUSG00000050931	Sgms2	485.494	1.05145	0.270885	3.88154	0.000103795	0.00135383	Upregulated
ENSMUSG00000040998	Npnt	31.864	-1.87213	0.486003	-3.8521	0.000117107	0.00149458	Downregulated
ENSMUSG00000106069	Gm6135	188.874	1.32569	0.414645	3.19717	0.00138783	0.011398	Upregulated
ENSMUSG00000028167	Bdh2	102.518	1.69723	0.41538	4.08597	4.3893e-05	0.000660119	Upregulated
ENSMUSG00000046818	Ddit4l	19.038	1.39493	0.4256	3.27755	0.00104712	0.00909018	Upregulated
ENSMUSG00000028159	Dapp1	36.2158	1.69041	0.411927	4.10365	4.06681e-05	0.00061565	Upregulated
ENSMUSG00000099146	0610031O16Rik	328.147	1.87394	0.202531	9.25262	2.19058e-20	1.21995e-17	Upregulated
ENSMUSG00000037797	Adh4	1764.08	1.54742	0.204037	7.58402	3.34999e-14	7.69577e-12	Upregulated
ENSMUSG00000106574	Gm2451	22.1299	-1.59028	0.464614	-3.4228	0.000619803	0.00591342	Downregulated
ENSMUSG00000105504	Gbp5	37.6971	1.71296	0.495992	3.4536	0.000553152	0.00539588	Upregulated
ENSMUSG00000040253	Gbp7	276.499	1.2041	0.273165	4.40795	1.04354e-05	0.000198533	Upregulated
ENSMUSG00000028268	Gbp3	137.618	1.34613	0.471563	2.85462	0.00430885	0.0282915	Upregulated
ENSMUSG00000040264	Gbp2b	101.129	1.93825	0.624795	3.10222	0.00192076	0.0147574	Upregulated
ENSMUSG00000028270	Gbp2	214.119	1.88453	0.375798	5.01474	5.31056e-07	1.6542e-05	Upregulated
ENSMUSG00000040213	Kyat3	2332.62	-1.34675	0.364458	-3.69522	0.000219697	0.00250161	Downregulated
ENSMUSG00000028195	Ccn1	212.741	1.64921	0.29355	5.61814	1.93019e-08	9.48478e-07	Upregulated
ENSMUSG00000011008	Mcoln2	18.8436	2.42718	0.557217	4.35591	1.32518e-05	0.000243785	Upregulated
ENSMUSG00000028036	Ptgfr	3.23123	-5.13553	1.59561	-3.21853	0.0012885	0.010749	Downregulated
ENSMUSG00000104528		149.104	-1.44611	0.392156	-3.68759	0.000226388	0.00255877	Downregulated
ENSMUSG00000085180		22.6521	1.62108	0.590062	2.7473	0.00600875	0.0367117	Upregulated
ENSMUSG00000042228	Lyn	392.532	1.13395	0.161159	7.03621	1.97537e-12	3.00028e-10	Upregulated
ENSMUSG00000045573	Penk	9.68783	4.70405	1.00456	4.68269	2.83138e-06	6.67117e-05	Upregulated
ENSMUSG00000041272	Tox	89.9419	-1.53136	0.342006	-4.47758	7.54948e-06	0.000151633	Downregulated
ENSMUSG00000051279	Gdf6	8.21122	3.05501	0.786769	3.88297	0.000103186	0.00134876	Upregulated
ENSMUSG00000028212	Ccne2	43.3751	-1.55227	0.37281	-4.1637	3.13135e-05	0.000501656	Downregulated
ENSMUSG00000096105		669.165	-1.2786	0.401608	-3.18371	0.00145401	0.0118396	Downregulated
ENSMUSG00000028444	Cntfr	20.4838	-2.05843	0.643192	-3.20033	0.00137268	0.0113177	Downregulated
ENSMUSG00000082902		13.1818	2.56855	0.535933	4.79268	1.6457e-06	4.20649e-05	Upregulated
ENSMUSG00000028456	Unc13b	83.2132	1.04909	0.223626	4.69127	2.71516e-06	6.45528e-05	Upregulated
ENSMUSG00000028459	Cd72	27.5164	1.77549	0.501014	3.5438	0.000394405	0.004079	Upregulated
ENSMUSG00000028480	Glipr2	86.3344	2.31023	0.302487	7.63743	2.21597e-14	5.22117e-12	Upregulated
ENSMUSG00000028337	Coro2a	29.6778	1.06193	0.312785	3.39507	0.000686112	0.00641371	Upregulated
ENSMUSG00000039809	Gabbr2	171.42	1.37721	0.321057	4.28961	1.7899e-05	0.000316295	Upregulated
ENSMUSG00000039693	Msantd3	25.0527	-1.28821	0.411872	-3.1277	0.00176179	0.0138115	Downregulated
ENSMUSG00000063446	Plppr1	86.6964	-2.52828	0.478234	-5.28671	1.24534e-07	4.72869e-06	Downregulated
ENSMUSG00000086712	Mexis	4.36477	5.46381	1.39783	3.90877	9.2768e-05	0.00123008	Upregulated
ENSMUSG00000028369	Svep1	23.4459	2.07475	0.427713	4.85081	1.22958e-06	3.29886e-05	Upregulated
ENSMUSG00000038578	Susd1	169.062	1.74748	0.18417	9.48844	2.34515e-21	1.48618e-18	Upregulated
ENSMUSG00000078672	Mup20	202.42	5.18516	0.444496	11.6653	1.91825e-31	3.91707e-28	Upregulated
ENSMUSG00000066154	Mup3	4154.07	4.22605	0.6553	6.44903	1.12565e-10	1.15571e-08	Upregulated
ENSMUSG00000085404		103.494	1.44864	0.466463	3.10558	0.00189903	0.0146517	Upregulated
ENSMUSG00000066153	Mup21	15.9883	1.86705	0.532646	3.50523	0.000456207	0.00460709	Upregulated
ENSMUSG00000028358	Zfp618	66.9144	-1.47511	0.399631	-3.69119	0.000223208	0.00253061	Downregulated
ENSMUSG00000061540	Orm2	2529.24	3.96441	1.13145	3.50382	0.000458627	0.00462264	Upregulated
ENSMUSG00000039158	Akna	81.6662	1.72734	0.382089	4.52079	6.16089e-06	0.000127938	Upregulated
ENSMUSG00000045917	Tmem268	175.45	1.25616	0.30753	4.08467	4.41386e-05	0.000661647	Upregulated
ENSMUSG00000028364	Tnc	42.3767	1.83397	0.304197	6.02889	1.65088e-09	1.1237e-07	Upregulated
ENSMUSG00000039005	Tlr4	33.5823	2.11872	0.390207	5.42975	5.64339e-08	2.40079e-06	Upregulated
ENSMUSG00000039270	Megf9	687.75	-1.51683	0.329569	-4.60247	4.17511e-06	9.27815e-05	Downregulated
ENSMUSG00000008305	Tle1	722.58	-1.16136	0.320544	-3.6231	0.000291095	0.00313768	Downregulated
ENSMUSG00000084910	C630043F03Rik	77.8299	-1.51466	0.338047	-4.48062	7.44266e-06	0.000149651	Downregulated
ENSMUSG00000082179		66.5212	-1.62108	0.478026	-3.39119	0.000695901	0.00649202	Downregulated
ENSMUSG00000083076		35.2305	-1.32381	0.427451	-3.09698	0.00195506	0.0149709	Downregulated
ENSMUSG00000083219		37.9824	-1.28081	0.389791	-3.28589	0.00101662	0.00885469	Downregulated
ENSMUSG00000066113	Adamtsl1	16.9174	1.33168	0.490943	2.7125	0.00667777	0.0397809	Upregulated
ENSMUSG00000028497	Hacd4	33.3715	2.33334	0.547464	4.26209	2.02521e-05	0.000350135	Upregulated
ENSMUSG00000073802	Cdkn2b	3.1183	5.2285	1.51209	3.4578	0.000544599	0.00533103	Upregulated
ENSMUSG00000015224	Cyp2j9	185.849	1.02959	0.282684	3.64221	0.000270311	0.00295174	Upregulated
ENSMUSG00000069733	Ube2u	75.0449	1.85892	0.338171	5.49698	3.8636e-08	1.73607e-06	Upregulated
ENSMUSG00000057722	Lepr	584.126	-3.69686	0.80636	-4.58462	4.54803e-06	9.97419e-05	Downregulated
ENSMUSG00000035031	C8a	6717.86	1.3409	0.225072	5.95767	2.55864e-09	1.67938e-07	Upregulated
ENSMUSG00000047502	Mroh7	4.25523	-4.29348	1.41036	-3.04425	0.00233259	0.0173684	Downregulated
ENSMUSG00000034785	Dio1	395.016	-1.7487	0.437455	-3.99745	6.40287e-05	0.000910774	Downregulated
ENSMUSG00000028610	Dmrtb1	11.6452	3.75112	0.7169	5.23241	1.67311e-07	6.12518e-06	Upregulated
ENSMUSG00000028613	Lrp8	8.33961	3.70387	0.823546	4.49746	6.87705e-06	0.000139963	Upregulated
ENSMUSG00000028716	Pdzk1ip1	153.551	1.25087	0.463675	2.69774	0.00698122	0.0412013	Upregulated
ENSMUSG00000066071	Cyp4a12a	126.961	7.50554	1.37515	5.45799	4.81553e-08	2.09715e-06	Upregulated
ENSMUSG00000028715	Cyp4a14	4649.38	-5.14597	0.947412	-5.4316	5.58499e-08	2.38146e-06	Downregulated
ENSMUSG00000066072	Cyp4a10	3632.87	-4.02908	0.813546	-4.95249	7.32695e-07	2.15103e-05	Downregulated
ENSMUSG00000028712	Cyp4a31	286.554	-4.00373	0.540606	-7.406	1.30168e-13	2.65804e-11	Downregulated
ENSMUSG00000082063		3.61804	3.77514	1.36455	2.76658	0.00566469	0.0352303	Upregulated
ENSMUSG00000033948	Zswim5	37.9946	1.13383	0.296699	3.82148	0.000132654	0.00165283	Upregulated
ENSMUSG00000006389	Mpl	6.43499	3.60625	0.88989	4.05247	5.06803e-05	0.000746802	Upregulated
ENSMUSG00000032744	Heyl	64.5886	-1.38574	0.297439	-4.65891	3.17888e-06	7.35787e-05	Downregulated
ENSMUSG00000032643	Fhl3	18.0877	1.29658	0.390635	3.31917	0.000902854	0.00803129	Upregulated
ENSMUSG00000028859	Csf3r	130.567	2.77224	0.601392	4.6097	4.03243e-06	8.98278e-05	Upregulated
ENSMUSG00000073758	Sh3d21	27.1429	-1.11971	0.370032	-3.02597	0.00247835	0.0182043	Downregulated
ENSMUSG00000050234	Gja4	64.1378	-1.91953	0.553184	-3.46996	0.00052054	0.00513223	Downregulated
ENSMUSG00000028793	Rnf19b	382.362	1.03592	0.164893	6.28238	3.33424e-10	2.83688e-08	Upregulated
ENSMUSG00000028785	Hpca	14.7435	2.12207	0.584299	3.63182	0.000281431	0.00304423	Upregulated
ENSMUSG00000000409	Lck	46.5773	1.42962	0.491378	2.90941	0.00362106	0.0246931	Upregulated
ENSMUSG00000028776	Tinagl1	228.628	-1.48272	0.416249	-3.5621	0.000367905	0.00385043	Downregulated
ENSMUSG00000025743	Sdc3	600.95	1.2165	0.342542	3.55138	0.000383218	0.00397673	Upregulated
ENSMUSG00000028581	Laptm5	462.408	2.29358	0.388292	5.90684	3.48742e-09	2.20247e-07	Upregulated
ENSMUSG00000070720	Tmem200b	28.8345	-1.51197	0.460526	-3.28314	0.00102659	0.00893729	Downregulated
ENSMUSG00000056529	Ptafr	62.6622	2.33916	0.451251	5.18372	2.17502e-07	7.68702e-06	Upregulated
ENSMUSG00000037731	Themis2	77.1395	2.18039	0.445036	4.89935	9.61524e-07	2.6944e-05	Upregulated
ENSMUSG00000028874	Fgr	96.7581	2.38497	0.458141	5.20577	1.93198e-07	6.94832e-06	Upregulated
ENSMUSG00000028860	Sytl1	32.1906	1.65779	0.529875	3.12864	0.00175615	0.0137749	Upregulated
ENSMUSG00000050966	Lin28a	4.49297	3.17249	1.07162	2.96047	0.00307174	0.0216376	Upregulated
ENSMUSG00000000682	Cd52	122.858	2.57881	0.547017	4.71431	2.42534e-06	5.8418e-05	Upregulated
ENSMUSG00000028843	Sh3bgrl3	98.4623	2.03255	0.329382	6.17079	6.79507e-10	5.24705e-08	Upregulated
ENSMUSG00000028838	Extl1	117.778	1.24106	0.397898	3.11903	0.00181448	0.0141359	Upregulated
ENSMUSG00000037348	Paqr7	489.193	-1.12042	0.29606	-3.78443	0.000154059	0.00186025	Downregulated
ENSMUSG00000070691	Runx3	14.1147	2.24783	0.496752	4.52505	6.03799e-06	0.00012582	Upregulated
ENSMUSG00000043924	Ncmap	21.1126	2.06044	0.564361	3.65093	0.00026129	0.00287687	Upregulated
ENSMUSG00000007872	Id3	863.176	1.80874	0.316763	5.71008	1.12924e-08	6.05047e-07	Upregulated
ENSMUSG00000036905	C1qb	851.689	2.23272	0.485631	4.59756	4.27464e-06	9.45359e-05	Upregulated
ENSMUSG00000036896	C1qc	836.993	1.97802	0.502661	3.93511	8.31587e-05	0.00113207	Upregulated
ENSMUSG00000036887	C1qa	1086.07	2.33029	0.451631	5.15972	2.47322e-07	8.54375e-06	Upregulated
ENSMUSG00000041202	Pla2g2d	2.90905	4.72081	1.53701	3.07143	0.00213034	0.0161382	Upregulated
ENSMUSG00000086437	Gm13021	31.7261	-2.7122	0.437568	-6.19834	5.70625e-10	4.46253e-08	Downregulated
ENSMUSG00000028927	Padi2	18.1139	1.9629	0.686345	2.85993	0.0042373	0.0279215	Upregulated
ENSMUSG00000006219	Fblim1	52.9129	1.33581	0.260304	5.13173	2.8709e-07	9.71664e-06	Upregulated
ENSMUSG00000078502	Zfp268	14.3736	1.63246	0.537603	3.03655	0.002393	0.0177118	Upregulated
ENSMUSG00000066000	Zfp979	35.2839	1.33662	0.386868	3.45498	0.000550333	0.00537408	Upregulated
ENSMUSG00000029007	Agtrap	72.2148	1.51149	0.242245	6.23948	4.39021e-10	3.60193e-08	Upregulated
ENSMUSG00000055401	Fbxo6	422.112	1.21151	0.309013	3.92059	8.83323e-05	0.00118667	Upregulated
ENSMUSG00000028989	Angptl7	17.7055	1.51897	0.459575	3.30517	0.000949194	0.00835328	Upregulated
ENSMUSG00000039936	Pik3cd	147.731	2.23136	0.367112	6.07815	1.21574e-09	8.72769e-08	Upregulated
ENSMUSG00000102813		21.1255	2.31693	0.632972	3.6604	0.000251824	0.00279301	Upregulated
ENSMUSG00000028957	Per3	398.084	-2.50251	0.380291	-6.58051	4.68825e-11	5.21915e-09	Downregulated
ENSMUSG00000028931	Kcnab2	34.8036	2.6156	0.551184	4.74541	2.0808e-06	5.14682e-05	Upregulated
ENSMUSG00000057751	Megf6	22.6509	-1.72844	0.491063	-3.51979	0.000431889	0.00440469	Downregulated
ENSMUSG00000039410	Prdm16	5.51866	-2.1774	0.814002	-2.67493	0.00747438	0.0434972	Downregulated
ENSMUSG00000042333	Tnfrsf14	114.914	1.10954	0.323345	3.43144	0.000600392	0.0057679	Upregulated
ENSMUSG00000029061	Mmp23	21.5292	1.60457	0.386072	4.15615	3.23651e-05	0.000514093	Upregulated
ENSMUSG00000074738	Fndc10	29.1324	-1.2145	0.356044	-3.41111	0.000646999	0.00613843	Downregulated
ENSMUSG00000012428	Steap4	2556.89	1.64134	0.267922	6.12619	9.00098e-10	6.75184e-08	Upregulated
ENSMUSG00000028883	Sema3a	15.2192	2.17632	0.464498	4.68531	2.79534e-06	6.59471e-05	Upregulated
ENSMUSG00000028780	Sema3c	13.1526	-1.63244	0.536686	-3.0417	0.00235243	0.0174834	Downregulated
ENSMUSG00000002944	Cd36	564.019	1.81287	0.334633	5.4175	6.04389e-08	2.54175e-06	Upregulated
ENSMUSG00000039899	Fgl2	80.9253	2.56205	0.355639	7.20406	5.84458e-13	1.00385e-10	Upregulated
ENSMUSG00000055235	Wdr86	38.0341	2.16967	0.424545	5.11057	3.21184e-07	1.08108e-05	Upregulated
ENSMUSG00000038135	Crygn	3.77585	3.70726	1.36167	2.72259	0.00647723	0.0387748	Upregulated
ENSMUSG00000097673		57.5445	1.43478	0.519474	2.76199	0.00574509	0.0355668	Upregulated
ENSMUSG00000025746	Il6	3.6435	3.5172	1.21629	2.89174	0.00383118	0.0258573	Upregulated
ENSMUSG00000059447	Hadhb	2742.56	-1.01435	0.191161	-5.30627	1.11889e-07	4.34733e-06	Downregulated
ENSMUSG00000029151	Slc30a3	35.0611	-2.43452	0.50553	-4.81577	1.46636e-06	3.81161e-05	Downregulated
ENSMUSG00000107355	AI839979	4.29973	2.85758	0.998872	2.86081	0.00422559	0.0278704	Upregulated
ENSMUSG00000029135	Fosl2	181.884	1.01522	0.258123	3.93309	8.3862e-05	0.00113995	Upregulated
ENSMUSG00000037379	Spon2	202.503	1.20929	0.267803	4.51561	6.31344e-06	0.00013081	Upregulated
ENSMUSG00000029096	Htra3	37.019	1.33727	0.31604	4.23133	2.32309e-05	0.000391327	Upregulated
ENSMUSG00000029095	Ablim2	70.4389	1.31631	0.293011	4.49235	7.04413e-06	0.000142731	Upregulated
ENSMUSG00000048450	Msx1	3.80856	4.08591	1.44272	2.83208	0.00462459	0.0299053	Upregulated
ENSMUSG00000083261	Gm7816	29.3755	-1.47966	0.341244	-4.33608	1.45047e-05	0.000262112	Downregulated
ENSMUSG00000107193		7.88783	-5.05781	1.45323	-3.4804	0.000500669	0.00497636	Downregulated
ENSMUSG00000106501		23.0238	-3.43033	0.812855	-4.2201	2.44195e-05	0.0004091	Downregulated
ENSMUSG00000029082	Bst1	11.0394	2.26621	0.604484	3.749	0.000177539	0.00209402	Upregulated
ENSMUSG00000039706	Ldb2	49.605	-1.24965	0.345123	-3.62087	0.000293611	0.00316109	Downregulated
ENSMUSG00000029167	Ppargc1a	248.259	-1.85084	0.679082	-2.72551	0.0064203	0.0385344	Downregulated
ENSMUSG00000044827	Tlr1	65.4043	1.49075	0.377088	3.95334	7.70692e-05	0.00105937	Upregulated
ENSMUSG00000051498	Tlr6	44.9207	1.26465	0.420036	3.0108	0.00260557	0.0189347	Upregulated
ENSMUSG00000037913	Tmem156	4.97634	3.34393	1.08258	3.08885	0.00200932	0.0153352	Upregulated
ENSMUSG00000029204	Rhoh	21.6631	2.21422	0.513666	4.31062	1.62801e-05	0.000290481	Upregulated
ENSMUSG00000050010	Shisa3	3.75778	4.44274	1.44409	3.07649	0.0020945	0.0158995	Upregulated
ENSMUSG00000037685	Atp8a1	129.595	1.58045	0.245463	6.43866	1.20536e-10	1.23067e-08	Upregulated
ENSMUSG00000005220	Corin	180.403	1.21348	0.276248	4.39271	1.11947e-05	0.000211011	Upregulated
ENSMUSG00000054892	Txk	11.5704	2.63191	0.584662	4.5016	6.74433e-06	0.000137904	Upregulated
ENSMUSG00000029246	Ppat	352.68	-2.09183	0.397643	-5.26056	1.43619e-07	5.35383e-06	Downregulated
ENSMUSG00000029247	Paics	3017.22	-1.0929	0.242209	-4.51222	6.41515e-06	0.000132321	Downregulated
ENSMUSG00000059325	Hopx	122.152	1.06595	0.309347	3.4458	0.000569365	0.00551306	Upregulated
ENSMUSG00000057425	Ugt2b37	27.7415	2.81908	0.877205	3.21371	0.00131033	0.0108866	Upregulated
ENSMUSG00000106303		117.156	1.4027	0.489616	2.8649	0.00417147	0.0276663	Upregulated
ENSMUSG00000054932	Afp	209.694	-1.52114	0.329748	-4.61304	3.96827e-06	8.86135e-05	Downregulated
ENSMUSG00000029372	Ppbp	113.106	3.35566	0.99404	3.37578	0.00073606	0.00679269	Upregulated
ENSMUSG00000029373	Pf4	72.2883	2.63084	0.646962	4.06646	4.77326e-05	0.000706873	Upregulated
ENSMUSG00000029380	Cxcl1	443.61	1.64884	0.62456	2.64	0.00829069	0.0470702	Upregulated
ENSMUSG00000082361	Btc	30.2768	1.50665	0.379812	3.96682	7.28377e-05	0.00101104	Upregulated
ENSMUSG00000029403	Cdkl2	74.6125	1.09539	0.347364	3.15345	0.00161352	0.012865	Upregulated
ENSMUSG00000029413	Naaa	163.186	2.05432	0.21994	9.34036	9.60111e-21	5.51404e-18	Upregulated
ENSMUSG00000034842	Art3	24.2361	-1.81377	0.476763	-3.80434	0.000142181	0.00174861	Downregulated
ENSMUSG00000060183	Cxcl11	56.209	1.83343	0.648059	2.82911	0.00466777	0.0301209	Upregulated
ENSMUSG00000023078	Cxcl13	191.68	5.39761	1.14687	4.7064	2.52132e-06	6.03344e-05	Upregulated
ENSMUSG00000029484	Anxa3	87.9266	1.7599	0.224841	7.82731	4.9843e-15	1.32756e-12	Upregulated
ENSMUSG00000029322	Plac8	255.705	1.76704	0.275819	6.40652	1.48877e-10	1.44003e-08	Upregulated
ENSMUSG00000035273	Hpse	85.6648	1.30673	0.265476	4.9222	8.55774e-07	2.43082e-05	Upregulated
ENSMUSG00000029330	Cds1	9.36993	2.72937	0.746845	3.65454	0.000257646	0.00284728	Upregulated
ENSMUSG00000029304	Spp1	2327.22	2.6489	0.4521	5.8591	4.65376e-09	2.80416e-07	Upregulated
ENSMUSG00000034438	Gbp8	164.114	1.94689	0.515401	3.77743	0.000158457	0.0019046	Upregulated
ENSMUSG00000029298	Gbp9	183.044	1.64768	0.259744	6.34348	2.24638e-10	2.0097e-08	Upregulated
ENSMUSG00000105096	Gbp10	110.63	2.52272	0.43454	5.8055	6.41747e-09	3.70756e-07	Upregulated
ENSMUSG00000104713	Gbp6	117.557	1.98491	0.477759	4.15463	3.25815e-05	0.000515748	Upregulated
ENSMUSG00000092021	Gbp11	406.327	2.19762	0.761248	2.88686	0.0038911	0.0261944	Upregulated
ENSMUSG00000111375	Btbd8	41.0314	1.15438	0.393312	2.93502	0.00333527	0.0230956	Upregulated
ENSMUSG00000029275	Gfi1	7.96301	2.97273	0.912742	3.25693	0.00112626	0.0096451	Upregulated
ENSMUSG00000007080	Pole	80.0355	-1.26231	0.446996	-2.82398	0.00474312	0.0305107	Downregulated
ENSMUSG00000070576	Mn1	43.4092	1.64636	0.4242	3.88108	0.000103992	0.00135535	Upregulated
ENSMUSG00000042190	Cmklr1	38.2911	1.79675	0.338158	5.31335	1.07627e-07	4.20844e-06	Upregulated
ENSMUSG00000048163	Selplg	111.255	2.20946	0.452627	4.8814	1.05336e-06	2.91107e-05	Upregulated
ENSMUSG00000011884	Gltp	120.474	1.28441	0.257669	4.98472	6.20529e-07	1.88131e-05	Upregulated
ENSMUSG00000041827	Oasl1	101.777	1.67129	0.567521	2.9449	0.00323061	0.0225065	Upregulated
ENSMUSG00000061578	Ksr2	8.3015	2.10012	0.664714	3.15944	0.00158073	0.0126748	Upregulated
ENSMUSG00000029359	Tesc	3.06197	3.75743	1.27738	2.94151	0.00326613	0.0227109	Upregulated
ENSMUSG00000087516	Tbx3os1	359.003	-2.1934	0.404731	-5.41941	5.97961e-08	2.52049e-06	Downregulated
ENSMUSG00000018604	Tbx3	319.217	-1.04555	0.27989	-3.73558	0.000187284	0.0021909	Downregulated
ENSMUSG00000032690	Oas2	144.107	1.27214	0.406344	3.13069	0.00174395	0.0137142	Upregulated
ENSMUSG00000032661	Oas3	24.9067	1.86568	0.513611	3.63247	0.000280726	0.00304018	Upregulated
ENSMUSG00000052776	Oas1a	68.6633	1.48132	0.383799	3.85961	0.000113567	0.00145954	Upregulated
ENSMUSG00000042589	Cux2	356.759	-2.21444	0.723311	-3.06153	0.00220211	0.0165591	Downregulated
ENSMUSG00000029468	P2rx7	45.482	1.69273	0.302264	5.60019	2.14121e-08	1.03556e-06	Upregulated
ENSMUSG00000029449	Rhof	14.7325	1.29296	0.409866	3.1546	0.0016072	0.0128366	Upregulated
ENSMUSG00000045502	Hcar2	8.62555	2.10337	0.637545	3.29917	0.000969708	0.00851065	Upregulated
ENSMUSG00000025533	Asl	6215.08	-1.09211	0.240981	-4.53194	5.8445e-06	0.000123036	Downregulated
ENSMUSG00000015950	Ncf1	122.157	2.59069	0.420216	6.16515	7.04153e-10	5.41461e-08	Upregulated
ENSMUSG00000040751	Lat2	19.0936	1.91877	0.461921	4.1539	3.26858e-05	0.000516954	Upregulated
ENSMUSG00000029675	Eln	353.427	-2.70139	0.348324	-7.75538	8.80772e-15	2.26557e-12	Downregulated
ENSMUSG00000007207	Stx1a	26.1852	-1.34321	0.387089	-3.47002	0.000520421	0.00513223	Downregulated
ENSMUSG00000039959	Hip1	176.289	1.35873	0.211781	6.41574	1.40138e-10	1.38465e-08	Upregulated
ENSMUSG00000004814	Ccl24	306.458	3.40286	0.848609	4.00993	6.07375e-05	0.000869341	Upregulated
ENSMUSG00000039917	Rhbdd2	245.17	-1.05557	0.258417	-4.08475	4.41245e-05	0.000661647	Downregulated
ENSMUSG00000005514	Por	4028.13	-1.88756	0.44698	-4.22292	2.41156e-05	0.000404376	Downregulated
ENSMUSG00000004951	Hspb1	61.8042	1.4736	0.450219	3.27306	0.00106389	0.00919233	Upregulated
ENSMUSG00000004952	Rasa4	56.8317	1.98988	0.396983	5.01251	5.37242e-07	1.66781e-05	Upregulated
ENSMUSG00000039747	Orai2	32.7387	1.69415	0.320975	5.27812	1.30514e-07	4.92523e-06	Upregulated
ENSMUSG00000105802		41.6977	-1.15305	0.329433	-3.5001	0.000465086	0.00466813	Downregulated
ENSMUSG00000037108	Zcwpw1	63.6479	-1.04169	0.319999	-3.25527	0.00113283	0.00967431	Downregulated
ENSMUSG00000046245	Pilra	49.7505	1.58702	0.458794	3.45911	0.000541954	0.0053143	Upregulated
ENSMUSG00000066682	Pilrb2	23.4941	2.10296	0.530469	3.96435	7.35976e-05	0.00102004	Upregulated
ENSMUSG00000047592	Nxpe5	19.9786	4.51471	0.615192	7.33869	2.15698e-13	4.17274e-11	Upregulated
ENSMUSG00000109713	Pvrig	5.71154	1.82653	0.675025	2.70587	0.00681254	0.0403483	Upregulated
ENSMUSG00000075591	Gm10874	32.8518	-1.50376	0.344886	-4.36017	1.29959e-05	0.000239557	Downregulated
ENSMUSG00000056413	Adap1	30.2332	2.01376	0.573334	3.51237	0.000444137	0.00449964	Upregulated
ENSMUSG00000044092	C130050O18Rik	10.1523	2.18784	0.754822	2.89848	0.00374975	0.0254197	Upregulated
ENSMUSG00000036599	Chst12	24.6528	1.68765	0.400424	4.21466	2.50157e-05	0.000417186	Upregulated
ENSMUSG00000050022	Amz1	49.6757	2.46815	0.536385	4.60145	4.1956e-06	9.31241e-05	Upregulated
ENSMUSG00000036526	Card11	12.3708	1.87264	0.569349	3.28909	0.00100512	0.0087783	Upregulated
ENSMUSG00000038859	Baiap2l1	467.772	-1.13104	0.2677	-4.22504	2.389e-05	0.000401326	Downregulated
ENSMUSG00000029622	Arpc1b	800.273	1.03698	0.277698	3.73419	0.000188322	0.00219885	Upregulated
ENSMUSG00000070419	Cyp3a57	10.2609	-3.18571	0.723369	-4.40399	1.06279e-05	0.000201985	Downregulated
ENSMUSG00000038656	Cyp3a16	1626.47	-5.29946	1.15237	-4.59876	4.25011e-06	9.41065e-05	Downregulated
ENSMUSG00000105474		2.83771	-4.7492	1.79677	-2.64319	0.00821293	0.0467884	Downregulated
ENSMUSG00000106040		152.676	-3.71226	1.11944	-3.31619	0.000912551	0.00808624	Downregulated
ENSMUSG00000075551	Cyp3a41a	652.771	4.25006	1.22044	3.4824	0.000496939	0.0049474	Upregulated
ENSMUSG00000061292	Cyp3a59	1583.36	-1.4482	0.305828	-4.73535	2.18679e-06	5.34198e-05	Downregulated
ENSMUSG00000105907	Gm34333	24.7499	2.13505	0.617683	3.45654	0.000547149	0.00534582	Upregulated
ENSMUSG00000042817	Flt3	15.4046	2.27371	0.481266	4.72444	2.30752e-06	5.60205e-05	Upregulated
ENSMUSG00000029648	Flt1	191.418	-1.18692	0.394977	-3.00504	0.00265548	0.0192135	Downregulated
ENSMUSG00000060063	Alox5ap	16.968	2.8701	0.556217	5.16004	2.46901e-07	8.54375e-06	Upregulated
ENSMUSG00000029657	Hsph1	1101.23	-1.06707	0.388912	-2.74374	0.00607437	0.0370265	Downregulated
ENSMUSG00000097321	1700028E10Rik	82.4365	1.83371	0.379496	4.83196	1.35193e-06	3.56466e-05	Upregulated
ENSMUSG00000047735	Samd9l	199.933	1.15512	0.278104	4.15356	3.27343e-05	0.000517275	Upregulated
ENSMUSG00000029661	Col1a2	574.66	1.19768	0.264981	4.51986	6.18803e-06	0.000128356	Upregulated
ENSMUSG00000004631	Sgce	87.5945	-1.10283	0.262638	-4.19904	2.68052e-05	0.000441422	Downregulated
ENSMUSG00000032827	Ppp1r9a	120.171	-1.45542	0.223839	-6.50207	7.92239e-11	8.22586e-09	Downregulated
ENSMUSG00000048216	Gpr85	2.41241	3.93963	1.42498	2.7647	0.00569754	0.0353867	Upregulated
ENSMUSG00000029553	Tfec	78.9704	2.3823	0.382727	6.22454	4.82975e-10	3.84633e-08	Upregulated
ENSMUSG00000029552	Tes	41.6546	1.09688	0.379612	2.88947	0.0038589	0.0260062	Upregulated
ENSMUSG00000007655	Cav1	35.7129	-1.4244	0.400511	-3.55646	0.000375882	0.00392274	Downregulated
ENSMUSG00000010797	Wnt2	42.8035	-3.02756	0.620537	-4.87893	1.06663e-06	2.93137e-05	Downregulated
ENSMUSG00000000416	Cttnbp2	9.58985	-1.8203	0.693714	-2.62399	0.00869062	0.0489327	Downregulated
ENSMUSG00000017978	Cadps2	114.747	1.6753	0.267169	6.27057	3.59732e-10	3.01879e-08	Upregulated
ENSMUSG00000029771	Irf5	167.172	1.74376	0.350055	4.98141	6.31239e-07	1.89875e-05	Upregulated
ENSMUSG00000001642	Akr1b3	203.308	1.05072	0.297541	3.53136	0.000413434	0.00424	Upregulated
ENSMUSG00000052131	Akr1b7	54.6448	-2.55561	0.284874	-8.97104	2.93732e-19	1.42058e-16	Downregulated
ENSMUSG00000038641	Akr1d1	3525.43	-1.18972	0.195397	-6.08874	1.13801e-09	8.23397e-08	Downregulated
ENSMUSG00000106889	Gm7463	195.696	-2.00651	0.196246	-10.2245	1.54077e-24	1.34839e-21	Downregulated
ENSMUSG00000029925	Tbxas1	70.6552	2.44689	0.49414	4.95181	7.35265e-07	2.15514e-05	Upregulated
ENSMUSG00000029915	Clec5a	11.7675	3.4384	0.963958	3.56696	0.000361146	0.00378833	Upregulated
ENSMUSG00000076474	Trbv17	247.034	1.79755	0.370859	4.84699	1.25346e-06	3.34828e-05	Upregulated
ENSMUSG00000076498	Trbc2	598.747	1.76347	0.376171	4.68795	2.7595e-06	6.53532e-05	Upregulated
ENSMUSG00000029797	Sspo	42.5245	-1.47259	0.433001	-3.40089	0.000671671	0.00631405	Downregulated
ENSMUSG00000039264	Gimap3	60.97	1.58185	0.430344	3.67578	0.000237127	0.00265863	Upregulated
ENSMUSG00000029811	Aoc1	12.5856	4.05063	0.848463	4.77407	1.80536e-06	4.58271e-05	Upregulated
ENSMUSG00000029816	Gpnmb	63.9411	2.57518	0.598411	4.30336	1.68224e-05	0.000298996	Upregulated
ENSMUSG00000029814	Igf2bp3	58.3358	-2.70896	0.277825	-9.75058	1.83409e-22	1.29642e-19	Downregulated
ENSMUSG00000029819	Npy	8.30957	4.18415	0.880056	4.75442	1.99016e-06	4.96944e-05	Upregulated
ENSMUSG00000108145		12.5444	-2.76752	0.737789	-3.7511	0.000176063	0.00207949	Downregulated
ENSMUSG00000059182	Skap2	360.405	1.29985	0.123685	10.5093	7.82364e-26	7.98793e-23	Upregulated
ENSMUSG00000063568	Jazf1	17.5181	-1.77514	0.441902	-4.01704	5.89349e-05	0.000847501	Downregulated
ENSMUSG00000053007	Creb5	4.82866	2.178	0.744859	2.92404	0.00345516	0.0238002	Upregulated
ENSMUSG00000003477	Inmt	6611.95	-1.90627	0.23912	-7.972	1.56132e-15	4.67495e-13	Downregulated
ENSMUSG00000029798	Herc6	134.704	1.043	0.2316	4.50344	6.68632e-06	0.000137144	Upregulated
ENSMUSG00000054641	Mmrn1	6.95327	2.15021	0.76631	2.80593	0.00501714	0.0318938	Upregulated
ENSMUSG00000029919	Hpgds	36.0757	2.13434	0.562835	3.79213	0.000149362	0.00181067	Upregulated
ENSMUSG00000044162	Tnip3	8.02566	2.99321	0.787138	3.80265	0.000143159	0.00175516	Upregulated
ENSMUSG00000051397	Tacstd2	4.45848	2.74353	0.847008	3.23908	0.00119914	0.0101463	Upregulated
ENSMUSG00000054422	Fabp1	28015.8	-1.0253	0.248836	-4.12038	3.78245e-05	0.000586614	Downregulated
ENSMUSG00000052852	Reep1	64.1131	-1.38868	0.337431	-4.11544	3.86443e-05	0.000595311	Downregulated
ENSMUSG00000056091	St3gal5	1200.21	-1.393	0.289514	-4.81153	1.49777e-06	3.86601e-05	Downregulated
ENSMUSG00000037621	Atoh8	220.879	1.1932	0.271153	4.40046	1.0802e-05	0.00020487	Upregulated
ENSMUSG00000056737	Capg	21.2853	3.83546	0.693381	5.53154	3.17439e-08	1.4732e-06	Upregulated
ENSMUSG00000055799	Tcf7l1	56.6854	-1.39497	0.289727	-4.81477	1.47373e-06	3.81713e-05	Downregulated
ENSMUSG00000107951	Gm6210	220.287	-1.49423	0.391929	-3.81251	0.000137562	0.00170244	Downregulated
ENSMUSG00000000628	Hk2	35.7172	2.92995	0.506117	5.78907	7.07785e-09	3.99008e-07	Upregulated
ENSMUSG00000000627	Sema4f	6.37835	3.14706	1.0126	3.10791	0.00188418	0.0145616	Upregulated
ENSMUSG00000068335	Dok1	38.7155	1.24423	0.354828	3.50658	0.000453911	0.00458855	Upregulated
ENSMUSG00000000693	Loxl3	33.3929	1.04623	0.339714	3.07973	0.00207189	0.0157572	Upregulated
ENSMUSG00000014542	Clec4f	1489.47	1.50229	0.38293	3.92315	8.74004e-05	0.00117846	Upregulated
ENSMUSG00000051343	Rab11fip5	34.6735	1.33109	0.330467	4.0279	5.62782e-05	0.000816323	Upregulated
ENSMUSG00000089694	Nat8f7	70.399	3.64125	1.0725	3.3951	0.000686047	0.00641371	Upregulated
ENSMUSG00000033634	Nat8f2	3587.77	3.33331	0.618232	5.39169	6.97982e-08	2.87612e-06	Upregulated
ENSMUSG00000030046	Bmp10	71.8383	-1.94004	0.395964	-4.89954	9.6061e-07	2.6944e-05	Downregulated
ENSMUSG00000030047	Arhgap25	46.9052	1.66005	0.329638	5.03597	4.75433e-07	1.50129e-05	Upregulated
ENSMUSG00000030054	Gp9	8.54392	2.97821	0.868946	3.42738	0.000609445	0.00583353	Upregulated
ENSMUSG00000015053	Gata2	29.7935	1.6525	0.343164	4.81549	1.4684e-06	3.81161e-05	Upregulated
ENSMUSG00000033174	Mgll	1727.51	-1.27567	0.276289	-4.61716	3.89027e-06	8.74127e-05	Downregulated
ENSMUSG00000030087	Klf15	1949.22	-1.10197	0.381276	-2.89023	0.00384963	0.0259532	Downregulated
ENSMUSG00000107451		44.2926	-2.02766	0.555451	-3.65047	0.000261759	0.00287888	Downregulated
ENSMUSG00000064080	Fbln2	56.1453	-2.12962	0.435809	-4.88659	1.02599e-06	2.8397e-05	Downregulated
ENSMUSG00000030022	Adamts9	84.1751	-1.17686	0.265226	-4.4372	9.11364e-06	0.000177803	Downregulated
ENSMUSG00000093661	Eif4e3	77.8643	1.1515	0.302688	3.80423	0.000142245	0.00174861	Upregulated
ENSMUSG00000030077	Chl1	6.76433	7.18666	1.38913	5.17349	2.29759e-07	8.02759e-06	Upregulated
ENSMUSG00000030257	Srgap3	18.9597	1.8376	0.499165	3.68135	0.000232	0.00260936	Upregulated
ENSMUSG00000059900	Tmem40	10.6876	2.5895	0.724363	3.57487	0.0003504	0.00369035	Upregulated
ENSMUSG00000025701	Alox5	20.9038	3.29871	0.647303	5.09608	3.46755e-07	1.15238e-05	Upregulated
ENSMUSG00000042129	Rassf4	219.325	1.09039	0.2327	4.68584	2.78811e-06	6.58611e-05	Upregulated
ENSMUSG00000072623	Zfp9	76.4843	-1.63804	0.502472	-3.25996	0.00111429	0.00956039	Downregulated
ENSMUSG00000041372	B4galnt3	12.0164	2.61966	0.6806	3.84905	0.000118576	0.00151003	Upregulated
ENSMUSG00000004446	Bid	130.961	1.06707	0.258505	4.12784	3.66192e-05	0.000569846	Upregulated
ENSMUSG00000059908	Mug1	27368.5	1.78501	0.256458	6.96026	3.3964e-12	4.78085e-10	Upregulated
ENSMUSG00000071204	Gm10319	78.104	2.90059	0.663814	4.36959	1.24479e-05	0.000230844	Upregulated
ENSMUSG00000040613	Apobec1	400.418	1.79147	0.328517	5.4532	4.94721e-08	2.1326e-06	Upregulated
ENSMUSG00000003153	Slc2a3	48.006	2.81603	0.607724	4.63373	3.59137e-06	8.17871e-05	Upregulated
ENSMUSG00000040552	C3ar1	52.4892	3.14611	0.55531	5.66551	1.46588e-08	7.61016e-07	Upregulated
ENSMUSG00000049037	Clec4a1	63.434	2.31544	0.524534	4.41428	1.01345e-05	0.000194012	Upregulated
ENSMUSG00000043832	Clec4a3	81.0302	3.00597	0.439406	6.84098	7.86515e-12	1.03247e-09	Upregulated
ENSMUSG00000030148	Clec4a2	61.246	2.31336	0.372698	6.20707	5.39815e-10	4.23962e-08	Upregulated
ENSMUSG00000023349	Clec4n	92.2269	2.28839	0.440334	5.19694	2.02594e-07	7.19903e-06	Upregulated
ENSMUSG00000030144	Clec4d	7.03559	2.46807	0.73602	3.35327	0.000798629	0.00726606	Upregulated
ENSMUSG00000030142	Clec4e	6.48545	5.42911	1.1975	4.53371	5.79552e-06	0.000122285	Upregulated
ENSMUSG00000008845	Cd163	254.615	1.91525	0.425348	4.5028	6.70652e-06	0.000137405	Upregulated
ENSMUSG00000030124	Lag3	21.2295	1.69305	0.421556	4.01619	5.9147e-05	0.000849222	Upregulated
ENSMUSG00000030329	Pianp	62.3899	1.42296	0.322075	4.41809	9.95758e-06	0.00019145	Upregulated
ENSMUSG00000030336	Cd27	22.1635	1.445	0.417906	3.45772	0.000544764	0.00533103	Upregulated
ENSMUSG00000038167	Plekhg6	114.883	1.05216	0.381099	2.76085	0.00576515	0.0356328	Upregulated
ENSMUSG00000049107	Ntf3	22.9834	2.76139	0.581666	4.74738	2.06069e-06	5.11085e-05	Upregulated
ENSMUSG00000030351	Tspan11	4.05259	3.28664	1.13504	2.89562	0.00378415	0.0255963	Upregulated
ENSMUSG00000047228	A2ml1	60.9148	1.75717	0.4203	4.18074	2.90559e-05	0.000471748	Upregulated
ENSMUSG00000090164	BC035044	15.8443	1.9677	0.555802	3.54029	0.000399682	0.00411504	Upregulated
ENSMUSG00000030365	Clec2i	7.61193	2.32133	0.790605	2.93615	0.00332316	0.023031	Upregulated
ENSMUSG00000000248	Clec2g	2.19121	4.33832	1.59026	2.72806	0.00637085	0.0383629	Upregulated
ENSMUSG00000097354	2310001H17Rik	213.849	1.01794	0.273428	3.72287	0.000196971	0.00227812	Upregulated
ENSMUSG00000053063	Clec12a	43.718	1.81677	0.399086	4.55233	5.30558e-06	0.000114161	Upregulated
ENSMUSG00000030159	Clec1b	83.9683	1.0368	0.330827	3.13395	0.00172472	0.0136038	Upregulated
ENSMUSG00000079293	Clec7a	146.441	3.2448	0.772366	4.20112	2.65598e-05	0.000438559	Upregulated
ENSMUSG00000030162	Olr1	7.03382	3.47104	0.852255	4.07277	4.64578e-05	0.000690932	Upregulated
ENSMUSG00000050241	Klre1	13.4947	3.18558	0.602145	5.29038	1.22065e-07	4.64452e-06	Upregulated
ENSMUSG00000030165	Klrd1	23.5051	1.68158	0.642711	2.61639	0.00888652	0.049797	Upregulated
ENSMUSG00000030173	Klra5	15.9847	1.83226	0.63059	2.90563	0.00366511	0.024938	Upregulated
ENSMUSG00000089727	Klra8	4.32259	4.92559	1.4075	3.49954	0.000466063	0.00467538	Upregulated
ENSMUSG00000079853	Klra1	33.1138	2.02982	0.588962	3.44644	0.000568024	0.00550298	Upregulated
ENSMUSG00000030187	Klra2	6.44732	2.71109	0.987646	2.745	0.006051	0.0369208	Upregulated
ENSMUSG00000030208	Emp1	74.4816	1.67468	0.391671	4.27573	1.90508e-05	0.000333444	Upregulated
ENSMUSG00000030220	Arhgdib	95.0943	2.27519	0.386898	5.88058	4.08829e-09	2.51419e-07	Upregulated
ENSMUSG00000030222	Rerg	54.456	-1.20049	0.34062	-3.52442	0.000424413	0.00433808	Downregulated
ENSMUSG00000030223	Ptpro	24.6975	2.33756	0.52098	4.48685	7.2285e-06	0.000145664	Upregulated
ENSMUSG00000030237	Slco1a4	3726.81	-1.91658	0.290596	-6.59535	4.24248e-11	4.75417e-09	Downregulated
ENSMUSG00000041698	Slco1a1	2965.88	1.36905	0.369185	3.70832	0.000208643	0.00239353	Upregulated
ENSMUSG00000030244	Gys2	1588.84	-1.13275	0.260508	-4.34824	1.37235e-05	0.000250707	Downregulated
ENSMUSG00000030246	Ldhb	58.1852	-1.86632	0.369435	-5.05182	4.3762e-07	1.39871e-05	Downregulated
ENSMUSG00000030263	Irag2	135.282	1.53327	0.255307	6.0056	1.90622e-09	1.27856e-07	Upregulated
ENSMUSG00000086013	Gm15706	10.6263	1.57675	0.6012	2.62267	0.00872449	0.0490782	Upregulated
ENSMUSG00000039958	Etfbkmt	253.959	1.10048	0.236166	4.65976	3.16577e-06	7.34603e-05	Upregulated
ENSMUSG00000068250	Amn1	125.658	1.09957	0.186985	5.88049	4.09045e-09	2.51419e-07	Upregulated
ENSMUSG00000032712	Resf1	196.895	1.00582	0.246965	4.07272	4.64682e-05	0.000690932	Upregulated
ENSMUSG00000058818	Pirb	137.34	1.96303	0.379775	5.16894	2.35425e-07	8.18991e-06	Upregulated
ENSMUSG00000081665	Pira1	9.74176	2.41987	0.80193	3.01756	0.00254819	0.0185984	Upregulated
ENSMUSG00000089942	Pira2	3.09759	3.89006	1.30659	2.97726	0.00290842	0.0206934	Upregulated
ENSMUSG00000030427	Lilra6	19.9921	1.92877	0.563363	3.42368	0.000617793	0.00589808	Upregulated
ENSMUSG00000055541	Lair1	54.8897	2.30566	0.53829	4.2833	1.84141e-05	0.000324438	Upregulated
ENSMUSG00000078810	Gp6	6.13091	5.23133	1.25302	4.17496	2.98035e-05	0.000481732	Upregulated
ENSMUSG00000008435	Rdh13	171.134	-1.05078	0.276476	-3.80061	0.000144341	0.00176493	Downregulated
ENSMUSG00000002265	Peg3	1276.76	-2.18013	0.37148	-5.86877	4.39046e-09	2.67178e-07	Downregulated
ENSMUSG00000051527	Usp29	3.71929	-6.09913	1.51086	-4.03685	5.41745e-05	0.000791618	Downregulated
ENSMUSG00000004500	Zfp324	120.019	-1.26065	0.386778	-3.25936	0.00111663	0.00957529	Downregulated
ENSMUSG00000056394	Lig1	146.969	-1.01812	0.369216	-2.75753	0.00582402	0.0358813	Downregulated
ENSMUSG00000078799	Sult2a5	873.91	-3.33821	0.287833	-11.5977	4.2318e-31	7.7772e-28	Downregulated
ENSMUSG00000101532	Zbed4-ps1	24.8308	-7.25031	1.28824	-5.62806	1.82253e-08	9.10173e-07	Downregulated
ENSMUSG00000082586		9.35925	-2.76572	0.760105	-3.63861	0.000274118	0.00298091	Downregulated
ENSMUSG00000070811	Sult2a2	1263.84	-2.32753	0.279754	-8.31991	8.80318e-17	3.2357e-14	Downregulated
ENSMUSG00000099901	Zbed4-ps2	4.60552	-3.29934	1.22924	-2.68405	0.00727365	0.0425988	Downregulated
ENSMUSG00000078798	Sult2a1	2864.8	-4.61873	0.39355	-11.7361	8.32541e-32	1.99552e-28	Downregulated
ENSMUSG00000100660	Kat6b-ps2	4.68794	-5.28095	1.51689	-3.48143	0.000498751	0.00496266	Downregulated
ENSMUSG00000074377	Sult2a4	23.2285	-2.31993	0.668495	-3.47038	0.000519724	0.0051297	Downregulated
ENSMUSG00000074375	Sult2a3	29.9035	-6.72079	1.14566	-5.86632	4.45585e-09	2.70263e-07	Downregulated
ENSMUSG00000070810	Sult2a6	892.51	-5.13074	0.360034	-14.2507	4.43704e-46	2.71813e-42	Downregulated
ENSMUSG00000098354		38.0884	-7.8291	1.23674	-6.33042	2.44487e-10	2.16018e-08	Downregulated
ENSMUSG00000094156	Sult2a7	3.57326	5.39137	1.42905	3.77269	0.000161499	0.00193609	Upregulated
ENSMUSG00000098290	Obox4-ps1	24.0135	4.35564	0.897439	4.85342	1.21351e-06	3.26157e-05	Upregulated
ENSMUSG00000099242	Obox4-ps3	12.4286	1.91115	0.654993	2.91782	0.00352483	0.0241894	Upregulated
ENSMUSG00000100586	Vmn1r90	41.8994	1.89677	0.384968	4.92709	8.34639e-07	2.38925e-05	Upregulated
ENSMUSG00000041420	Meis3	30.7777	1.47399	0.354645	4.15626	3.23503e-05	0.000514093	Upregulated
ENSMUSG00000074361	C5ar2	35.5118	1.09423	0.413386	2.64699	0.00812129	0.0464717	Upregulated
ENSMUSG00000049130	C5ar1	59.564	2.05095	0.339634	6.03872	1.55344e-09	1.06527e-07	Upregulated
ENSMUSG00000043017	Ptgir	11.3647	3.15073	0.783071	4.02355	5.73264e-05	0.000829562	Upregulated
ENSMUSG00000004328	Hif3a	5.87675	-3.10055	1.04761	-2.95964	0.00307995	0.0216788	Downregulated
ENSMUSG00000109209		5.70138	4.61899	1.57059	2.94094	0.0032722	0.0227445	Upregulated
ENSMUSG00000030413	Pglyrp1	69.2216	2.53585	0.559942	4.52878	5.93261e-06	0.000124321	Upregulated
ENSMUSG00000002983	Relb	56.7075	1.18619	0.435103	2.72624	0.00640611	0.0384789	Upregulated
ENSMUSG00000002992	Apoc2	49.4308	-1.573	0.360225	-4.36671	1.26133e-05	0.000233676	Downregulated
ENSMUSG00000040498	Igsf23	112.259	-1.11789	0.299544	-3.73197	0.000189986	0.00221546	Downregulated
ENSMUSG00000054342	Kcnn4	11.1285	1.67521	0.632882	2.64695	0.00812206	0.0464717	Upregulated
ENSMUSG00000046223	Plaur	35.7392	2.16693	0.367242	5.90056	3.62278e-09	2.27043e-07	Upregulated
ENSMUSG00000054793	Cadm4	22.6025	1.48487	0.494476	3.00291	0.00267407	0.0193025	Upregulated
ENSMUSG00000003379	Cd79a	5.76583	-2.98047	1.10042	-2.70848	0.00675922	0.0400971	Downregulated
ENSMUSG00000040907	Atp1a3	15.7956	4.51751	0.727195	6.21224	5.22337e-10	4.11996e-08	Upregulated
ENSMUSG00000008496	Pou2f2	31.1263	1.10368	0.38142	2.8936	0.00380857	0.025733	Upregulated
ENSMUSG00000002603	Tgfb1	127.484	1.09885	0.313621	3.50375	0.000458759	0.00462264	Upregulated
ENSMUSG00000002602	Axl	335.115	1.20407	0.330758	3.64033	0.000272285	0.00296976	Upregulated
ENSMUSG00000108606	Cyp2b27-ps	5.24313	-3.87043	1.46272	-2.64604	0.0081439	0.0465586	Downregulated
ENSMUSG00000040583	Cyp2b13	2195.02	-1.83464	0.62788	-2.92196	0.00347836	0.0239241	Downregulated
ENSMUSG00000040660	Cyp2b9	6370.41	-1.72923	0.293369	-5.89438	3.7609e-09	2.34297e-07	Downregulated
ENSMUSG00000108431		25.3282	-3.35061	0.831343	-4.03036	5.56926e-05	0.000809106	Downregulated
ENSMUSG00000040614	Nlrp9c	4.47438	-3.79585	1.40526	-2.70118	0.00690934	0.0408689	Downregulated
ENSMUSG00000005547	Cyp2a5	7307.46	-2.32958	0.398951	-5.83926	5.24342e-09	3.08858e-07	Downregulated
ENSMUSG00000091867	Cyp2a22	4068.77	-4.98471	0.366726	-13.5925	4.43806e-42	2.03907e-38	Downregulated
ENSMUSG00000060407	Cyp2a12	953.677	1.17694	0.322868	3.64526	0.000267118	0.00292867	Upregulated
ENSMUSG00000052974	Cyp2f2	6018.7	1.65954	0.385685	4.30285	1.68613e-05	0.000299398	Upregulated
ENSMUSG00000086868		26.0852	1.3594	0.464391	2.92728	0.00341944	0.0235984	Upregulated
ENSMUSG00000078787	Cyp2t4	3.75451	-3.52792	1.27184	-2.77389	0.00553912	0.0345898	Downregulated
ENSMUSG00000040488	Ltbp4	274.756	-1.31325	0.39442	-3.32956	0.000869844	0.00780947	Downregulated
ENSMUSG00000060791	Gmfg	85.8986	1.5949	0.252581	6.31443	2.71156e-10	2.38436e-08	Upregulated
ENSMUSG00000051735	Rinl	52.7171	1.76923	0.277509	6.3754	1.8248e-10	1.69375e-08	Upregulated
ENSMUSG00000053522	Lgals7	4.03381	6.07139	1.47748	4.10929	3.96876e-05	0.000606805	Upregulated
ENSMUSG00000030592	Ryr1	3.61708	3.81795	1.2662	3.01528	0.00256743	0.0187091	Upregulated
ENSMUSG00000030589	Rasgrp4	30.3826	1.962	0.476358	4.11874	3.80943e-05	0.000589803	Upregulated
ENSMUSG00000046410	Kcnk6	82.2469	1.11404	0.331189	3.36377	0.000768862	0.0070421	Upregulated
ENSMUSG00000030587	2200002D01Rik	47.5096	1.78879	0.561103	3.18798	0.00143269	0.0116866	Upregulated
ENSMUSG00000037166	Ppp1r14a	21.0484	1.21225	0.458661	2.64302	0.00821691	0.0467884	Upregulated
ENSMUSG00000030579	Tyrobp	298.888	2.30996	0.454596	5.08134	3.74782e-07	1.22996e-05	Upregulated
ENSMUSG00000036931	Nfkbid	17.0675	1.37272	0.477344	2.87574	0.00403079	0.0269472	Upregulated
ENSMUSG00000051314	Ffar2	4.89838	2.56473	0.870721	2.94552	0.00322409	0.0224836	Upregulated
ENSMUSG00000030577	Cd22	21.7416	2.72832	0.498739	5.47043	4.48936e-08	1.99288e-06	Upregulated
ENSMUSG00000036634	Mag	7.21626	2.64881	0.746103	3.5502	0.000384945	0.00399064	Upregulated
ENSMUSG00000097750		159.4	1.13975	0.219923	5.1825	2.18928e-07	7.72258e-06	Upregulated
ENSMUSG00000009687	Fxyd5	173.681	1.90401	0.194365	9.79603	1.17101e-22	8.60835e-20	Upregulated
ENSMUSG00000019194	Scn1b	112.339	1.11174	0.3626	3.06603	0.00216921	0.0163652	Upregulated
ENSMUSG00000101342		17.8278	3.6041	0.73634	4.89461	9.85006e-07	2.74279e-05	Upregulated
ENSMUSG00000100616		22.4917	3.46999	0.621923	5.57945	2.41283e-08	1.15476e-06	Upregulated
ENSMUSG00000100905		4.57959	3.40753	1.25809	2.7085	0.00675877	0.0400971	Upregulated
ENSMUSG00000002068	Ccne1	51.7716	-1.60696	0.611868	-2.62631	0.00863154	0.0486553	Downregulated
ENSMUSG00000039013	Siglecf	5.98161	2.92048	0.842778	3.4653	0.00052964	0.00521077	Upregulated
ENSMUSG00000030468	Siglecg	12.7509	2.18268	0.520513	4.19333	2.74893e-05	0.000450267	Upregulated
ENSMUSG00000004612	Nkg7	44.7781	2.4884	0.535952	4.64296	3.43455e-06	7.87034e-05	Upregulated
ENSMUSG00000004609	Cd33	51.5347	2.62088	0.5875	4.46108	8.15477e-06	0.00016202	Upregulated
ENSMUSG00000064023	Klk8	7.21208	3.09548	0.7971	3.88343	0.000102994	0.0013472	Upregulated
ENSMUSG00000030731	Syt3	40.3383	1.25772	0.457596	2.74854	0.00598606	0.0366332	Upregulated
ENSMUSG00000038695	Josd2	502.494	-1.0413	0.321388	-3.24001	0.00119526	0.0101193	Downregulated
ENSMUSG00000002204	Napsa	31.2513	2.20989	0.458478	4.82006	1.43519e-06	3.73596e-05	Upregulated
ENSMUSG00000030796	Tead2	65.7136	-2.30778	0.271835	-8.48963	2.07301e-17	8.28211e-15	Downregulated
ENSMUSG00000030798	Cd37	66.8708	2.33532	0.394928	5.91329	3.35348e-09	2.13253e-07	Upregulated
ENSMUSG00000094152	Slc6a16	8.81084	-2.66728	1.00584	-2.65179	0.00800666	0.0460408	Downregulated
ENSMUSG00000038260	Trpm4	62.0788	-1.51038	0.436075	-3.46359	0.000533026	0.00523848	Downregulated
ENSMUSG00000008461	Fut1	11.8846	-1.8918	0.692122	-2.73333	0.00626971	0.0379621	Downregulated
ENSMUSG00000059824	Dbp	209.414	-3.32004	1.1166	-2.97333	0.00294584	0.0209029	Downregulated
ENSMUSG00000040212	Emp3	87.8656	1.86848	0.240983	7.75358	8.93405e-15	2.26557e-12	Upregulated
ENSMUSG00000058975	Kcnc1	2.29201	5.60096	1.72052	3.25539	0.00113236	0.00967431	Upregulated
ENSMUSG00000030854	Ptpn5	5.05733	4.91247	1.21755	4.03474	5.46639e-05	0.000796048	Upregulated
ENSMUSG00000030470	Csrp3	301.777	1.32566	0.238327	5.56235	2.66172e-08	1.25107e-06	Upregulated
ENSMUSG00000085995	Gm2788	306.893	1.63151	0.280744	5.81139	6.19559e-09	3.61469e-07	Upregulated
ENSMUSG00000098708		40.0392	-1.82412	0.412878	-4.41806	9.95897e-06	0.00019145	Downregulated
ENSMUSG00000030518	Entrep2	5.78839	-3.05779	1.10807	-2.75956	0.00578793	0.0357308	Downregulated
ENSMUSG00000015134	Aldh1a3	99.5	3.45357	0.536821	6.43337	1.24808e-10	1.26029e-08	Upregulated
ENSMUSG00000032776	Mctp2	60.7346	1.5356	0.450402	3.40941	0.000651037	0.00615787	Upregulated
ENSMUSG00000097415	AU020206	158.246	1.23835	0.350477	3.53333	0.000410366	0.00421796	Upregulated
ENSMUSG00000108425		35.2443	-1.34195	0.438835	-3.05799	0.00222827	0.0167216	Downregulated
ENSMUSG00000053158	Fes	186.218	1.2203	0.244953	4.98179	6.29989e-07	1.89875e-05	Upregulated
ENSMUSG00000091989		24.8076	-1.23837	0.449149	-2.75714	0.0058309	0.0359116	Downregulated
ENSMUSG00000030536	Iqgap1	316.771	1.52617	0.222727	6.85219	7.27283e-12	9.61583e-10	Upregulated
ENSMUSG00000025586	Cpeb1	52.2014	1.79223	0.362864	4.93911	7.84807e-07	2.27854e-05	Upregulated
ENSMUSG00000038623	Tm6sf1	22.8352	1.89848	0.438486	4.32962	1.49364e-05	0.000269119	Upregulated
ENSMUSG00000087088	Gm16638	9.13285	2.18915	0.73907	2.96204	0.00305609	0.0215356	Upregulated
ENSMUSG00000001741	Il16	44.5273	1.22074	0.312328	3.90852	9.28625e-05	0.00123018	Upregulated
ENSMUSG00000030562	Nox4	17.2757	4.98068	1.46727	3.39451	0.000687505	0.00642347	Upregulated
ENSMUSG00000030560	Ctsc	1092.89	3.04757	0.329867	9.23881	2.49258e-20	1.34731e-17	Upregulated
ENSMUSG00000109244		50.2368	3.10992	0.463102	6.71541	1.87536e-11	2.29769e-09	Upregulated
ENSMUSG00000097585	E230029C05Rik	21.5653	1.84031	0.581897	3.16261	0.00156361	0.0125704	Upregulated
ENSMUSG00000004508	Gab2	51.2557	1.39853	0.363389	3.84857	0.000118811	0.00151003	Upregulated
ENSMUSG00000030774	Pak1	49.1004	1.58013	0.436319	3.62149	0.000292914	0.00315544	Upregulated
ENSMUSG00000049580	Tsku	575.192	-3.32664	1.03683	-3.20847	0.00133445	0.011067	Downregulated
ENSMUSG00000030747	Dgat2	5965.39	-1.00606	0.244905	-4.10795	3.99191e-05	0.00060832	Downregulated
ENSMUSG00000030737	Slco2b1	1222.5	1.05305	0.318959	3.30151	0.000961658	0.0084521	Upregulated
ENSMUSG00000033685	Ucp2	538.288	1.74055	0.356754	4.87885	1.06709e-06	2.93137e-05	Upregulated
ENSMUSG00000030701	Plekhb1	411.863	1.12445	0.281102	4.00013	6.33064e-05	0.000901197	Upregulated
ENSMUSG00000008318	Relt	35.5262	1.44896	0.515089	2.81302	0.00490781	0.0313369	Upregulated
ENSMUSG00000048779	P2ry6	62.2588	2.35486	0.488453	4.82105	1.42804e-06	3.72263e-05	Upregulated
ENSMUSG00000030651	Art2b	14.4996	2.31119	0.744858	3.10285	0.00191664	0.014742	Upregulated
ENSMUSG00000032725	Folr2	12.3029	1.79107	0.643385	2.78383	0.00537218	0.0338348	Upregulated
ENSMUSG00000070427	Il18bp	300.228	1.5404	0.38829	3.96714	7.27388e-05	0.00101043	Upregulated
ENSMUSG00000073982	Rhog	263.855	1.07238	0.1812	5.91822	3.25444e-09	2.07674e-07	Upregulated
ENSMUSG00000043366	Or51e2	17.2229	-1.79111	0.514332	-3.4824	0.000496948	0.0049474	Downregulated
ENSMUSG00000060441	Trim5	56.4802	1.19369	0.353569	3.37611	0.000735195	0.00678966	Upregulated
ENSMUSG00000090215	Trim34b	20.981	1.26683	0.455647	2.78028	0.00543113	0.0340893	Upregulated
ENSMUSG00000052749	Trim30b	21.7181	2.00797	0.530282	3.7866	0.000152725	0.00184535	Upregulated
ENSMUSG00000030921	Trim30a	148.149	1.31992	0.225627	5.85001	4.91546e-09	2.933e-07	Upregulated
ENSMUSG00000057596	Trim30d	71.9001	1.08214	0.311801	3.4706	0.000519291	0.00512817	Upregulated
ENSMUSG00000030895	Hpx	105857	1.04471	0.270401	3.86354	0.000111756	0.00143827	Upregulated
ENSMUSG00000053541		18.1287	2.24725	0.507689	4.42643	9.5806e-06	0.000185144	Upregulated
ENSMUSG00000063286	Gm8995	62.5351	1.61741	0.327135	4.94417	7.64686e-07	2.22716e-05	Upregulated
ENSMUSG00000073902		19.9421	2.15453	0.631915	3.40953	0.000650754	0.00615787	Upregulated
ENSMUSG00000049709	Nlrp10	7.22429	1.88236	0.691198	2.72333	0.00646273	0.0387258	Upregulated
ENSMUSG00000109904		8.91855	-2.55491	0.964867	-2.64794	0.00809845	0.0464378	Downregulated
ENSMUSG00000005686	Ampd3	29.0633	1.19549	0.318077	3.7585	0.000170932	0.00202801	Upregulated
ENSMUSG00000005611	Irag1	68.8129	1.4101	0.24733	5.70129	1.18904e-08	6.3524e-07	Upregulated
ENSMUSG00000038156	Spon1	24.86	1.37494	0.418165	3.28803	0.00100891	0.00880427	Upregulated
ENSMUSG00000030659	Nucb2	54.1583	1.48484	0.342195	4.33917	1.43025e-05	0.000259222	Upregulated
ENSMUSG00000030657	Xylt1	14.0814	2.16442	0.45278	4.78029	1.75043e-06	4.4556e-05	Upregulated
ENSMUSG00000095115	Itpripl2	129.412	1.04104	0.227828	4.5694	4.89113e-06	0.000106378	Upregulated
ENSMUSG00000030945	Acsm2	10.1978	2.02899	0.558372	3.63376	0.000279317	0.00303028	Upregulated
ENSMUSG00000030935	Acsm3	651.101	-1.30426	0.27497	-4.74326	2.10302e-06	5.19091e-05	Downregulated
ENSMUSG00000109036		4.98089	2.48662	0.841279	2.95576	0.00311897	0.0218948	Upregulated
ENSMUSG00000035004	Igsf6	73.4947	1.92904	0.432323	4.46204	8.11816e-06	0.000161467	Upregulated
ENSMUSG00000030865	Chp2	51.5171	2.0214	0.527626	3.83111	0.000127565	0.00160027	Upregulated
ENSMUSG00000052889	Prkcb	41.616	2.12452	0.406241	5.22971	1.69778e-07	6.20313e-06	Upregulated
ENSMUSG00000030748	Il4ra	597.979	1.23556	0.25567	4.83265	1.34729e-06	3.55755e-05	Upregulated
ENSMUSG00000030745	Il21r	33.8169	2.77468	0.474858	5.84318	5.12138e-09	3.03615e-07	Upregulated
ENSMUSG00000042978	Sbk1	361.267	-1.47462	0.290149	-5.08228	3.72927e-07	1.22606e-05	Downregulated
ENSMUSG00000030742	Lat	24.8472	2.32148	0.440281	5.27272	1.3442e-07	5.04157e-06	Upregulated
ENSMUSG00000042759	Apobr	37.1173	2.0653	0.426056	4.84749	1.25035e-06	3.34481e-05	Upregulated
ENSMUSG00000030707	Coro1a	262.954	2.54587	0.508038	5.01118	5.40969e-07	1.67131e-05	Upregulated
ENSMUSG00000058966	Tlcd3b	4.42691	-2.5521	0.933531	-2.73382	0.00626044	0.0379467	Downregulated
ENSMUSG00000030681	Mvp	658.039	1.42099	0.3323	4.27622	1.90092e-05	0.000333032	Upregulated
ENSMUSG00000045165	AI467606	21.766	2.41877	0.702638	3.44242	0.000576542	0.00556204	Upregulated
ENSMUSG00000051457	Spn	53.4254	3.16262	0.572512	5.52411	3.31159e-08	1.52165e-06	Upregulated
ENSMUSG00000000486	Septin1	51.4858	1.47524	0.457803	3.22243	0.00127108	0.0106375	Upregulated
ENSMUSG00000030830	Itgal	257.138	1.71831	0.435355	3.94691	7.91675e-05	0.00108497	Upregulated
ENSMUSG00000030793	Pycard	20.5144	1.72125	0.432541	3.9794	6.90905e-05	0.000971003	Upregulated
ENSMUSG00000030786	Itgam	28.0687	3.03926	0.683399	4.44727	8.69682e-06	0.000170941	Upregulated
ENSMUSG00000030789	Itgax	71.5858	2.4841	0.521932	4.75943	1.94144e-06	4.88095e-05	Upregulated
ENSMUSG00000030844	Rgs10	41.632	1.57315	0.456729	3.44438	0.000572361	0.00553333	Upregulated
ENSMUSG00000006205	Htra1	36.1819	1.87814	0.395475	4.74908	2.04346e-06	5.07496e-05	Upregulated
ENSMUSG00000030946	Lhpp	736.952	-1.17677	0.21571	-5.45534	4.88796e-08	2.11367e-06	Downregulated
ENSMUSG00000041836	Ptpre	65.1323	2.1762	0.34069	6.38761	1.68493e-10	1.60444e-08	Upregulated
ENSMUSG00000097471	5830432E09Rik	4.73234	3.6554	1.14147	3.20235	0.0013631	0.0112488	Upregulated
ENSMUSG00000025478	Dpysl4	4.03161	-4.42794	1.3528	-3.27316	0.00106351	0.00919233	Downregulated
ENSMUSG00000025473	Adam8	75.4839	2.33859	0.433542	5.39415	6.88473e-08	2.85615e-06	Upregulated
ENSMUSG00000109875		12.5882	1.43034	0.482719	2.96309	0.00304569	0.0214705	Upregulated
ENSMUSG00000060314	Zfp941	13.8888	2.54934	0.620053	4.11148	3.93123e-05	0.000603073	Upregulated
ENSMUSG00000059108	Ifitm6	24.9516	3.14235	0.759435	4.13775	3.50733e-05	0.00054811	Upregulated
ENSMUSG00000025498	Irf7	476.377	1.62381	0.316247	5.13462	2.82722e-07	9.59104e-06	Upregulated
ENSMUSG00000086844	B230206H07Rik	14.8355	1.7857	0.63562	2.80938	0.00496374	0.03162	Upregulated
ENSMUSG00000018819	Lsp1	123.934	2.24076	0.395215	5.66974	1.43018e-08	7.46703e-07	Upregulated
ENSMUSG00000000031	H19	3490.24	-6.28399	0.356413	-17.6312	1.41988e-69	2.60946e-65	Downregulated
ENSMUSG00000000244	Tspan32	22.0277	2.1911	0.751313	2.91636	0.0035414	0.0242656	Upregulated
ENSMUSG00000037664	Cdkn1c	45.9274	-2.48765	0.357487	-6.95872	3.43385e-12	4.78085e-10	Downregulated
ENSMUSG00000045362	Tnfrsf26	15.1713	2.43356	0.560097	4.34489	1.39343e-05	0.000253549	Upregulated
ENSMUSG00000037613	Tnfrsf23	19.6413	1.52004	0.49531	3.06886	0.00214879	0.0162445	Upregulated
ENSMUSG00000048677	Tpcn2	111.15	1.06064	0.270576	3.91994	8.85724e-05	0.00118816	Upregulated
ENSMUSG00000038587	Akap12	71.9296	-2.51427	0.530978	-4.73517	2.18876e-06	5.34198e-05	Downregulated
ENSMUSG00000039981	Zc3h12d	18.1577	2.34693	0.516089	4.54753	5.42789e-06	0.000116399	Upregulated
ENSMUSG00000047712	Ust	21.4779	1.62734	0.450157	3.61505	0.000300286	0.00322729	Upregulated
ENSMUSG00000019832	Rab32	468.232	1.40284	0.195023	7.19321	6.32853e-13	1.0769e-10	Upregulated
ENSMUSG00000039232	Stx11	17.6505	2.34883	0.413864	5.67538	1.38382e-08	7.24552e-07	Upregulated
ENSMUSG00000019817	Plagl1	37.8519	-2.27977	0.401581	-5.67699	1.37088e-08	7.19829e-07	Downregulated
ENSMUSG00000093798	Gm8355	241.374	-1.48886	0.352509	-4.2236	2.40432e-05	0.00040353	Downregulated
ENSMUSG00000019850	Tnfaip3	117.62	1.11822	0.230189	4.85784	1.18676e-06	3.20739e-05	Upregulated
ENSMUSG00000019982	Myb	14.8595	2.82748	0.511844	5.52409	3.31189e-08	1.52165e-06	Upregulated
ENSMUSG00000097352		3.439	3.76558	1.2601	2.98833	0.00280509	0.0200826	Upregulated
ENSMUSG00000097245	Gm5421	9.4888	-2.39362	0.595078	-4.02236	5.76179e-05	0.000833125	Downregulated
ENSMUSG00000037440	Vnn1	210.841	-2.61295	0.561439	-4.65403	3.25506e-06	7.50584e-05	Downregulated
ENSMUSG00000019989	Enpp3	319.256	1.09783	0.403373	2.72164	0.00649593	0.0388614	Upregulated
ENSMUSG00000069668	Sult3a1	5390.54	2.43319	0.805107	3.0222	0.00250947	0.0183888	Upregulated
ENSMUSG00000039552	Rsph4a	236.217	-3.80588	0.496573	-7.66429	1.79828e-14	4.29206e-12	Downregulated
ENSMUSG00000039497	Dse	165.772	1.02525	0.254989	4.02076	5.80101e-05	0.000837183	Upregulated
ENSMUSG00000038481	Cdk19	107.298	1.32641	0.235082	5.64231	1.67783e-08	8.518e-07	Upregulated
ENSMUSG00000019823	Mical1	33.4568	1.68316	0.304441	5.52869	3.22635e-08	1.4905e-06	Upregulated
ENSMUSG00000047139	Cd24a	89.001	1.73812	0.334469	5.19665	2.02911e-07	7.19903e-06	Upregulated
ENSMUSG00000038151	Prdm1	11.1961	1.64428	0.574894	2.86015	0.00423445	0.0279127	Upregulated
ENSMUSG00000112023	Lilrb4b	130.175	3.76837	1.08409	3.47607	0.000508827	0.00504653	Upregulated
ENSMUSG00000112148	Lilrb4a	94.2499	3.30084	0.529721	6.23127	4.62675e-10	3.72941e-08	Upregulated
ENSMUSG00000112843		5.48284	2.23414	0.784181	2.84901	0.00438555	0.0286722	Upregulated
ENSMUSG00000019876	Pkib	21.3259	3.22517	0.562292	5.73575	9.70812e-09	5.27857e-07	Upregulated
ENSMUSG00000020101	Vsir	170.259	1.65677	0.243306	6.80943	9.79877e-12	1.27718e-09	Upregulated
ENSMUSG00000020100	Slc29a3	90.5282	1.09945	0.232109	4.73676	2.17164e-06	5.31429e-05	Upregulated
ENSMUSG00000037202	Prf1	7.82844	3.61079	0.810326	4.45598	8.35123e-06	0.000165387	Upregulated
ENSMUSG00000020085	Aifm2	508.79	-1.2129	0.273899	-4.42827	9.49906e-06	0.000183762	Downregulated
ENSMUSG00000058806	Col13a1	49.194	-2.21116	0.567886	-3.89367	9.87407e-05	0.0013027	Downregulated
ENSMUSG00000020077	Srgn	202.04	2.32422	0.200725	11.5791	5.25948e-31	8.78716e-28	Upregulated
ENSMUSG00000036764	Dnajc12	385.608	1.88517	0.30982	6.08472	1.16697e-09	8.41044e-08	Upregulated
ENSMUSG00000037868	Egr2	12.3871	2.98323	0.791948	3.76695	0.000165252	0.00197464	Upregulated
ENSMUSG00000112793		16.7842	1.50193	0.48366	3.10534	0.00190059	0.0146576	Upregulated
ENSMUSG00000060044	Tmem26	61.4696	2.4743	0.458801	5.39296	6.93048e-08	2.86221e-06	Upregulated
ENSMUSG00000090622	A930033H14Rik	35.6912	-2.64506	0.718038	-3.68373	0.000229848	0.00258674	Downregulated
ENSMUSG00000112366	C730027H18Rik	32.1569	1.99555	0.640218	3.11698	0.00182712	0.0142223	Upregulated
ENSMUSG00000006344	Ggt5	50.6019	1.1139	0.37536	2.96756	0.00300178	0.0212589	Upregulated
ENSMUSG00000001666	Ddt	415.735	-1.01095	0.331041	-3.05384	0.0022593	0.0169337	Downregulated
ENSMUSG00000001663	Gstt1	3495.75	-1.14905	0.126492	-9.08401	1.04643e-19	5.49466e-17	Downregulated
ENSMUSG00000020241	Col6a2	325.037	1.92395	0.3588	5.36218	8.22231e-08	3.32841e-06	Upregulated
ENSMUSG00000001119	Col6a1	425.3	1.51835	0.272364	5.57472	2.47933e-08	1.18351e-06	Upregulated
ENSMUSG00000000290	Itgb2	204.715	2.61487	0.412136	6.34468	2.22893e-10	2.00801e-08	Upregulated
ENSMUSG00000009293	Ube2g2	611.007	-1.01232	0.236925	-4.27272	1.93104e-05	0.000337059	Downregulated
ENSMUSG00000009292	Trpm2	86.1789	1.0797	0.375	2.8792	0.00398689	0.0267218	Upregulated
ENSMUSG00000112907		44.3113	1.16002	0.326254	3.55557	0.000377159	0.00392939	Upregulated
ENSMUSG00000019564	Arid3a	37.2985	1.45695	0.367937	3.95978	7.50198e-05	0.00103599	Upregulated
ENSMUSG00000004665	Cnn2	202.016	1.03461	0.304071	3.40252	0.000667684	0.0062801	Upregulated
ENSMUSG00000035697	Arhgap45	339.492	1.26883	0.305364	4.15515	3.25075e-05	0.000515464	Upregulated
ENSMUSG00000004933	Matk	30.5502	2.27431	0.535385	4.24799	2.15697e-05	0.000370129	Upregulated
ENSMUSG00000078439	Smim24	15.5396	1.96916	0.514495	3.82737	0.000129522	0.0016226	Upregulated
ENSMUSG00000034792	Gna15	8.67361	2.08171	0.661391	3.14747	0.00164689	0.0130903	Upregulated
ENSMUSG00000094683		21.6436	-1.78886	0.478993	-3.73462	0.000187999	0.00219647	Downregulated
ENSMUSG00000034612	Chst11	10.8801	3.58918	0.796951	4.50364	6.67991e-06	0.000137144	Upregulated
ENSMUSG00000111514		2.90251	4.04772	1.43393	2.82281	0.00476046	0.0305794	Upregulated
ENSMUSG00000046841	Ckap4	103.278	1.02414	0.20125	5.0889	3.60149e-07	1.19044e-05	Upregulated
ENSMUSG00000020034	Tcp11l2	359.93	1.49342	0.432818	3.45045	0.000559649	0.00544192	Upregulated
ENSMUSG00000020057	Dram1	38.3832	2.26572	0.529641	4.27784	1.88713e-05	0.000330932	Upregulated
ENSMUSG00000020019	Ntn4	107.049	1.54049	0.26103	5.90159	3.60025e-09	2.26594e-07	Upregulated
ENSMUSG00000112501		2.30751	5.64572	1.48248	3.8083	0.000139927	0.00172357	Upregulated
ENSMUSG00000112771		3.69813	4.08777	1.44356	2.83173	0.00462974	0.0299124	Upregulated
ENSMUSG00000036446	Lum	431.342	1.60446	0.253083	6.33966	2.30269e-10	2.04438e-08	Upregulated
ENSMUSG00000019952	Poc1b	105.966	-1.15073	0.271722	-4.23496	2.28593e-05	0.000387554	Downregulated
ENSMUSG00000036019	Tmtc2	171.785	-1.46554	0.374262	-3.91581	9.01024e-05	0.00120429	Downregulated
ENSMUSG00000035948	Acss3	208.289	-1.05353	0.376674	-2.79692	0.00515922	0.032684	Downregulated
ENSMUSG00000112532	Gm36283	24.7026	2.72779	0.451235	6.04515	1.49269e-09	1.03487e-07	Upregulated
ENSMUSG00000020185	E2f7	17.2427	-1.28378	0.42751	-3.00292	0.00267405	0.0193025	Downregulated
ENSMUSG00000020205	Phlda1	331.385	1.783	0.412635	4.321	1.55323e-05	0.00027849	Upregulated
ENSMUSG00000056888	Glipr1	17.0781	2.25365	0.42858	5.2584	1.45315e-07	5.40607e-06	Upregulated
ENSMUSG00000020154	Ptprb	672.805	-1.24357	0.400657	-3.10382	0.00191038	0.0147084	Downregulated
ENSMUSG00000069516	Lyz2	926.966	2.84261	0.690442	4.11708	3.83701e-05	0.000592323	Upregulated
ENSMUSG00000020212	Mdm1	94.4856	-2.31962	0.50685	-4.57653	4.72748e-06	0.000103308	Downregulated
ENSMUSG00000034813	Grip1	10.7698	-3.13191	0.635247	-4.93022	8.21359e-07	2.35858e-05	Downregulated
ENSMUSG00000020227	Irak3	22.5053	2.04289	0.452721	4.51247	6.40783e-06	0.000132318	Upregulated
ENSMUSG00000020218	Wif1	76.7951	-4.91423	0.727757	-6.75257	1.45251e-11	1.85377e-09	Downregulated
ENSMUSG00000025795	Rassf3	894.605	-1.01294	0.223251	-4.53723	5.69977e-06	0.000120629	Downregulated
ENSMUSG00000112539		9.04395	-4.22316	1.27328	-3.31675	0.000910713	0.00807907	Downregulated
ENSMUSG00000112527	Gm35696	26.3212	-4.51342	0.813312	-5.54942	2.86612e-08	1.34371e-06	Downregulated
ENSMUSG00000112873		17.9003	1.644	0.564545	2.91209	0.0035902	0.0245372	Upregulated
ENSMUSG00000112095	Sros1	2.55313	3.94545	1.4685	2.68672	0.00721575	0.0423137	Upregulated
ENSMUSG00000034613	Ppm1h	56.2331	1.28217	0.281366	4.55696	5.19002e-06	0.000112083	Upregulated
ENSMUSG00000006731	B4galnt1	48.2453	1.58984	0.460427	3.45298	0.000554429	0.00540546	Upregulated
ENSMUSG00000025408	Ddit3	137.599	-1.12551	0.371275	-3.03148	0.0024336	0.0179401	Downregulated
ENSMUSG00000040345	Arhgap9	94.6909	1.921	0.483937	3.96954	7.2013e-05	0.00100262	Upregulated
ENSMUSG00000058396	Gpr182	343.627	-1.32185	0.415727	-3.1796	0.00147476	0.0119725	Downregulated
ENSMUSG00000089789	Rdh1	8.75811	-1.94692	0.714504	-2.72485	0.00643299	0.0385933	Downregulated
ENSMUSG00000056148	Rdh9	333.933	-1.54988	0.3449	-4.49371	6.99943e-06	0.000142139	Downregulated
ENSMUSG00000074639	Rdh16f2	3362.22	1.34222	0.21919	6.12354	9.15199e-10	6.80953e-08	Upregulated
ENSMUSG00000025395	Prim1	130.411	-1.03486	0.364544	-2.83877	0.00452873	0.0293991	Downregulated
ENSMUSG00000039878	Slc39a5	252.91	-1.93682	0.289783	-6.6837	2.32988e-11	2.77126e-09	Downregulated
ENSMUSG00000018166	Erbb3	1822.81	1.42308	0.367704	3.87018	0.000108754	0.00140753	Upregulated
ENSMUSG00000013974	Mcemp1	21.5252	3.76735	0.558071	6.75066	1.47176e-11	1.86538e-09	Upregulated
ENSMUSG00000031494	Cd209a	14.3944	1.67696	0.491044	3.41508	0.000637627	0.00606223	Upregulated
ENSMUSG00000040197	Cd209e	6.74285	3.67334	1.15095	3.19157	0.00141503	0.0115786	Upregulated
ENSMUSG00000031495	Cd209d	4.61916	2.10593	0.740398	2.84432	0.00445059	0.0290054	Upregulated
ENSMUSG00000065987	Cd209b	9.27566	2.39324	0.765331	3.12707	0.0017656	0.0138254	Upregulated
ENSMUSG00000051906	Cd209f	46.9839	-2.0253	0.386368	-5.2419	1.58931e-07	5.87694e-06	Downregulated
ENSMUSG00000079168	Cd209g	14.5771	-3.09743	0.610706	-5.07189	3.93892e-07	1.27446e-05	Downregulated
ENSMUSG00000048644	Ctxn1	10.0811	-1.69739	0.540469	-3.14058	0.00168611	0.0133509	Downregulated
ENSMUSG00000023073	Slc10a2	238.876	5.84149	0.90856	6.42939	1.28119e-10	1.28665e-08	Upregulated
ENSMUSG00000031497	Tnfsf13b	10.7178	2.95376	0.759848	3.8873	0.000101363	0.00133061	Upregulated
ENSMUSG00000038917	3930402G23Rik	38.1743	-2.01512	0.604906	-3.33129	0.000864447	0.00777241	Downregulated
ENSMUSG00000074469	Gm15348	25.4878	3.15029	0.912664	3.45176	0.000556948	0.00542427	Upregulated
ENSMUSG00000031442	Mcf2l	29.0901	1.61154	0.535984	3.0067	0.00264097	0.0191311	Upregulated
ENSMUSG00000031451	Gas6	1389.09	2.57605	0.301769	8.53649	1.38364e-17	5.77922e-15	Upregulated
ENSMUSG00000082976	Gm15056	7.80872	5.82236	1.19324	4.87944	1.06387e-06	2.9313e-05	Upregulated
ENSMUSG00000044748	Defb1	87.999	-1.3432	0.421599	-3.18597	0.00144269	0.0117578	Downregulated
ENSMUSG00000031538	Plat	15.5081	1.53858	0.455556	3.37737	0.000731818	0.00676526	Upregulated
ENSMUSG00000109141		7.15293	3.87185	1.10201	3.51345	0.000442329	0.00448528	Upregulated
ENSMUSG00000085795	Zfp703	95.97	1.5161	0.369594	4.10206	4.09495e-05	0.000619399	Upregulated
ENSMUSG00000062991	Nrg1	12.7565	2.56992	0.595567	4.31508	1.59543e-05	0.000285499	Upregulated
ENSMUSG00000046794	Ppp1r3b	3433.91	-1.1427	0.288927	-3.95499	7.65393e-05	0.00105366	Downregulated
ENSMUSG00000110384		11.1279	-2.70344	0.852812	-3.17003	0.00152423	0.0123022	Downregulated
ENSMUSG00000050271	Prag1	21.114	1.29123	0.473152	2.729	0.0063527	0.0382787	Upregulated
ENSMUSG00000025044	Msr1	355.06	1.47712	0.208746	7.07614	1.48223e-12	2.387e-10	Upregulated
ENSMUSG00000031594	Fgl1	15185	1.65001	0.324857	5.0792	3.79025e-07	1.23945e-05	Upregulated
ENSMUSG00000031639	Tlr3	102.655	1.16275	0.308368	3.77067	0.000162809	0.00194925	Upregulated
ENSMUSG00000031633	Slc25a4	296.326	-1.35753	0.22406	-6.0588	1.37142e-09	9.69384e-08	Downregulated
ENSMUSG00000018796	Acsl1	9307.86	-1.10611	0.226155	-4.89095	1.00348e-06	2.78579e-05	Downregulated
ENSMUSG00000038143	Stox2	30.5807	-1.54596	0.570181	-2.71135	0.00670099	0.0398675	Downregulated
ENSMUSG00000031561	Tenm3	309.065	-1.17732	0.266821	-4.4124	1.02229e-05	0.000195299	Downregulated
ENSMUSG00000037921	Ddx60	68.2001	2.25083	0.295395	7.61973	2.54216e-14	5.9139e-12	Upregulated
ENSMUSG00000109825		6.46708	-3.21707	0.930478	-3.45744	0.000545339	0.00533381	Downregulated
ENSMUSG00000036469	Marchf1	43.2034	2.79314	0.527912	5.29093	1.21695e-07	4.64008e-06	Upregulated
ENSMUSG00000015568	Lpl	4091.8	-1.72505	0.346252	-4.98206	6.29112e-07	1.89875e-05	Downregulated
ENSMUSG00000049988	Lrrc25	68.926	2.3469	0.486589	4.82316	1.413e-06	3.69916e-05	Upregulated
ENSMUSG00000031838	Ifi30	462.887	2.08175	0.211695	9.83372	8.0584e-23	6.43901e-20	Upregulated
ENSMUSG00000003484	Cyp4f18	28.4615	3.29161	0.468474	7.02625	2.1216e-12	3.16999e-10	Upregulated
ENSMUSG00000074240	Cib3	305.808	3.63338	0.484521	7.49892	6.43453e-14	1.37504e-11	Upregulated
ENSMUSG00000050147	F2rl3	4.02263	3.747	1.12869	3.31977	0.000900919	0.00801796	Upregulated
ENSMUSG00000064325	Hhip	58.226	-1.74874	0.342461	-5.1064	3.28359e-07	1.10321e-05	Downregulated
ENSMUSG00000037940	Inpp4b	19.2678	1.08196	0.409068	2.64493	0.00817076	0.0466487	Upregulated
ENSMUSG00000031709	Tbc1d9	24.4048	2.08414	0.480585	4.33668	1.44653e-05	0.000261656	Upregulated
ENSMUSG00000034041	Lyl1	27.0712	1.36449	0.410498	3.32399	0.000887383	0.00793206	Upregulated
ENSMUSG00000074194	Zfp791	49.5375	-1.32935	0.341818	-3.88905	0.000100636	0.00132295	Downregulated
ENSMUSG00000036872	Abcc12	18.0981	3.16714	0.584253	5.42084	5.93184e-08	2.5061e-06	Upregulated
ENSMUSG00000031659	Adcy7	169.959	1.69622	0.349825	4.84876	1.24234e-06	3.32824e-05	Upregulated
ENSMUSG00000033192	Lpcat2	32.6659	1.56292	0.44485	3.51336	0.000442475	0.00448528	Upregulated
ENSMUSG00000110496		28.5735	-1.93228	0.590595	-3.27175	0.00106885	0.00922652	Downregulated
ENSMUSG00000110659		30.5208	3.26122	0.830829	3.92526	8.6636e-05	0.00116903	Upregulated
ENSMUSG00000031725	Ces1f	4503.16	2.89394	0.621717	4.65475	3.24376e-06	7.48918e-05	Upregulated
ENSMUSG00000089712	Gm15889	63.9427	-4.11859	0.786895	-5.23397	1.65907e-07	6.09808e-06	Downregulated
ENSMUSG00000090105		6.2803	-3.21256	0.996767	-3.22297	0.00126867	0.0106221	Downregulated
ENSMUSG00000031770	Herpud1	5125.34	-2.69145	0.583767	-4.61048	4.01739e-06	8.96015e-05	Downregulated
ENSMUSG00000031778	Cx3cl1	25.9635	2.75297	0.509951	5.3985	6.71991e-08	2.80042e-06	Upregulated
ENSMUSG00000063605	Ccdc102a	16.9776	1.17492	0.426452	2.75511	0.00586723	0.0360583	Upregulated
ENSMUSG00000061577	Adgrg5	31.5715	1.95723	0.513863	3.80885	0.000139616	0.00172206	Upregulated
ENSMUSG00000048371	Pdp2	479.725	-1.13997	0.26587	-4.28769	1.80537e-05	0.000318724	Downregulated
ENSMUSG00000110568		28.7826	-1.70562	0.462034	-3.69155	0.000222895	0.00252862	Downregulated
ENSMUSG00000055730	Ces2a	4030.77	-1.07032	0.267903	-3.99517	6.46472e-05	0.000917442	Downregulated
ENSMUSG00000069922	Ces3a	10227.8	1.86765	0.266127	7.01789	2.25238e-12	3.33824e-10	Upregulated
ENSMUSG00000062181	Ces3b	2119.16	4.55121	0.46705	9.74457	1.94596e-22	1.32455e-19	Upregulated
ENSMUSG00000060560	Ces4a	9.1741	-3.32625	0.78183	-4.25445	2.09564e-05	0.000360954	Downregulated
ENSMUSG00000043251	Exoc3l	56.3109	-1.54873	0.483589	-3.20257	0.00136207	0.0112454	Downregulated
ENSMUSG00000031903	Pla2g15	309.144	1.56899	0.329479	4.76205	1.91639e-06	4.82457e-05	Upregulated
ENSMUSG00000031904	Slc7a6	20.4375	1.20923	0.365218	3.31098	0.00092971	0.00823035	Upregulated
ENSMUSG00000031906	Smpd3	60.2667	2.84942	0.339918	8.38266	5.17465e-17	1.98124e-14	Upregulated
ENSMUSG00000031722	Hp	81025.1	1.25044	0.390188	3.2047	0.00135202	0.0111934	Upregulated
ENSMUSG00000033763	Mtss2	51.8141	-1.3063	0.327179	-3.99261	6.53495e-05	0.000925978	Downregulated
ENSMUSG00000012519	Mlkl	130.239	1.00565	0.381848	2.63363	0.00844764	0.0478268	Upregulated
ENSMUSG00000031958	Ldhd	1502.49	1.19302	0.205514	5.80503	6.43547e-09	3.70756e-07	Upregulated
ENSMUSG00000034330	Plcg2	56.0912	2.25705	0.409441	5.51251	3.53753e-08	1.61322e-06	Upregulated
ENSMUSG00000023336	Wfdc1	61.313	-1.4518	0.303819	-4.77851	1.76601e-06	4.48904e-05	Downregulated
ENSMUSG00000031827	Cotl1	322.457	1.36491	0.300952	4.53532	5.75163e-06	0.000121498	Upregulated
ENSMUSG00000031825	Crispld2	30.6768	2.53507	0.498569	5.08468	3.68244e-07	1.21501e-05	Upregulated
ENSMUSG00000041515	Irf8	187.841	1.29611	0.291917	4.43999	8.99641e-06	0.000176264	Upregulated
ENSMUSG00000025316	Banp	175.48	-1.43322	0.250332	-5.72528	1.03263e-08	5.58167e-07	Downregulated
ENSMUSG00000006519	Cyba	216.264	2.12017	0.450119	4.71024	2.47427e-06	5.93647e-05	Upregulated
ENSMUSG00000039960	Rhou	990.042	1.00373	0.211174	4.75308	2.00339e-06	4.98893e-05	Upregulated
ENSMUSG00000031980	Agt	14483.3	-1.24445	0.358161	-3.47455	0.000511709	0.00506691	Downregulated
ENSMUSG00000025277	Abhd6	375.269	-1.26886	0.308691	-4.11047	3.94861e-05	0.000604465	Downregulated
ENSMUSG00000097148		17.2755	3.30423	0.541093	6.10659	1.01781e-09	7.45232e-08	Upregulated
ENSMUSG00000114737		13.6163	-1.85906	0.597643	-3.11065	0.00186674	0.0144451	Downregulated
ENSMUSG00000021775	Nr1d2	616.632	-1.34642	0.463274	-2.90632	0.00365713	0.0249089	Downregulated
ENSMUSG00000021822	Plau	33.2357	1.71254	0.330944	5.1747	2.28276e-07	7.99097e-06	Upregulated
ENSMUSG00000040640	Erc2	93.5328	1.12261	0.243256	4.61494	3.93202e-06	8.81251e-05	Upregulated
ENSMUSG00000021948	Prkcd	312.867	1.59125	0.248366	6.40689	1.48521e-10	1.44003e-08	Upregulated
ENSMUSG00000071547	Nt5dc2	116.885	-1.10266	0.243437	-4.52956	5.91079e-06	0.000124147	Downregulated
ENSMUSG00000046005		26.9611	1.51703	0.573697	2.6443	0.00818599	0.0467066	Upregulated
ENSMUSG00000041707	Tmem273	30.0328	1.88795	0.449875	4.19661	2.70939e-05	0.000445378	Upregulated
ENSMUSG00000051506	Wdfy4	114.506	1.80173	0.333489	5.40266	6.56612e-08	2.7488e-06	Upregulated
ENSMUSG00000115124		70.8804	-1.22659	0.344926	-3.55611	0.000376391	0.0039236	Downregulated
ENSMUSG00000041471	Shld2	708.529	-1.34034	0.254778	-5.26083	1.43405e-07	5.35383e-06	Downregulated
ENSMUSG00000043418	Lrit2	38.623	1.21454	0.44764	2.7132	0.00666371	0.0397358	Upregulated
ENSMUSG00000021789	Sftpa1	51.2353	-1.87716	0.455074	-4.12495	3.70816e-05	0.000576552	Downregulated
ENSMUSG00000072601	Ear1	17.6949	4.05679	0.818988	4.95341	7.2923e-07	2.14428e-05	Upregulated
ENSMUSG00000090166	Ear10	4.94981	4.54791	1.25848	3.61381	0.000301734	0.00324095	Upregulated
ENSMUSG00000072599		7.80858	4.00379	1.05031	3.81201	0.000137844	0.00170477	Upregulated
ENSMUSG00000072596	Ear2	87.8044	4.1576	1.15659	3.59472	0.000324747	0.00345982	Upregulated
ENSMUSG00000037759	Ptger2	14.087	1.96728	0.571215	3.44403	0.000573118	0.00553773	Upregulated
ENSMUSG00000115391		2.08232	5.38981	1.84237	2.92547	0.00343933	0.0237089	Upregulated
ENSMUSG00000050335	Lgals3	265.379	3.01423	0.66887	4.50645	6.59207e-06	0.000135513	Upregulated
ENSMUSG00000090799	Klhl33	128.456	-1.13226	0.349939	-3.23558	0.00121394	0.0102338	Downregulated
ENSMUSG00000021880	Rnase6	11.7852	2.60629	0.549647	4.74174	2.11886e-06	5.20594e-05	Upregulated
ENSMUSG00000106382	Trav4-1	2.72099	5.3377	1.59555	3.34537	0.000821736	0.00744668	Upregulated
ENSMUSG00000022180	Slc7a8	96.8801	1.89735	0.444064	4.2727	1.93124e-05	0.000337059	Upregulated
ENSMUSG00000022215	Fitm1	47.1025	-1.50207	0.526377	-2.8536	0.00432263	0.0283719	Downregulated
ENSMUSG00000046908	Ltb4r1	17.7632	1.45196	0.522728	2.77766	0.00547515	0.0342719	Upregulated
ENSMUSG00000022221	Ripk3	48.7043	1.84935	0.302552	6.1125	9.8085e-10	7.21043e-08	Upregulated
ENSMUSG00000022223	Sdr39u1	47.0189	-1.00806	0.269407	-3.74179	0.000182714	0.0021429	Downregulated
ENSMUSG00000022225	Cma1	10.8576	4.17227	1.41006	2.95892	0.00308716	0.0217129	Upregulated
ENSMUSG00000022227	Mcpt1	13.2136	6.00929	1.29621	4.63603	3.55168e-06	8.10105e-05	Upregulated
ENSMUSG00000022226	Mcpt2	8.87684	5.88628	1.34318	4.38235	1.17406e-05	0.000219724	Upregulated
ENSMUSG00000061068	Mcpt4	19.8701	3.78234	1.14833	3.29377	0.00098854	0.00864926	Upregulated
ENSMUSG00000022157	Mcpt8	64.2819	3.89329	1.00323	3.88075	0.000104133	0.00135535	Upregulated
ENSMUSG00000015437	Gzmb	39.0379	1.98162	0.514183	3.85392	0.000116241	0.00148558	Upregulated
ENSMUSG00000091649	Phf11b	20.7341	1.14419	0.431556	2.6513	0.00801823	0.0460497	Upregulated
ENSMUSG00000091144	Phf11c	156.79	-1.01951	0.345222	-2.9532	0.00314498	0.0220101	Downregulated
ENSMUSG00000021983	Atp8a2	9.98799	-3.3029	0.621704	-5.31265	1.08042e-07	4.21569e-06	Downregulated
ENSMUSG00000021990	Spata13	541.632	1.18295	0.390041	3.0329	0.00242219	0.0178775	Upregulated
ENSMUSG00000043157	Arl11	12.8257	3.15692	0.630865	5.00412	5.61176e-07	1.72175e-05	Upregulated
ENSMUSG00000063060	Sox7	27.3721	-1.35034	0.506513	-2.66595	0.007677	0.0444652	Downregulated
ENSMUSG00000022032	Scara5	138.012	2.26251	0.444426	5.09087	3.56419e-07	1.18023e-05	Upregulated
ENSMUSG00000022037	Clu	17117.8	1.13631	0.160824	7.0656	1.59927e-12	2.51209e-10	Upregulated
ENSMUSG00000022041	Chrna2	35.0214	-2.98409	0.580378	-5.14163	2.72366e-07	9.28674e-06	Downregulated
ENSMUSG00000059456	Ptk2b	453.622	1.15237	0.216664	5.31868	1.04522e-07	4.09576e-06	Upregulated
ENSMUSG00000022057	Adamdec1	258.445	2.35839	0.725622	3.25016	0.0011534	0.00983628	Upregulated
ENSMUSG00000022090	Pdlim2	27.5029	1.11004	0.386584	2.87142	0.00408637	0.0271902	Upregulated
ENSMUSG00000022096	Hr	25.9296	1.93884	0.637425	3.04168	0.00235262	0.0174834	Upregulated
ENSMUSG00000022102	Dok2	108.111	2.35398	0.501927	4.68987	2.73374e-06	6.48266e-05	Upregulated
ENSMUSG00000033470	Cysltr2	12.1434	2.57355	0.59484	4.32645	1.5153e-05	0.000272221	Upregulated
ENSMUSG00000022105	Rb1	122.666	1.07396	0.204266	5.25767	1.45893e-07	5.41659e-06	Upregulated
ENSMUSG00000034959	Rubcnl	10.0828	3.26106	0.659233	4.94675	7.54645e-07	2.20491e-05	Upregulated
ENSMUSG00000021998	Lcp1	716.466	2.61416	0.345698	7.56197	3.96997e-14	8.79038e-12	Upregulated
ENSMUSG00000022014	Epsti1	44.2632	1.50003	0.500928	2.99451	0.00274886	0.0197493	Upregulated
ENSMUSG00000058997	Vwa8	1997.48	-1.17582	0.242223	-4.85431	1.20808e-06	3.25544e-05	Downregulated
ENSMUSG00000115643		20.9468	-1.63721	0.494709	-3.30944	0.000934826	0.00826768	Downregulated
ENSMUSG00000022026	Olfm4	24.6163	2.67497	0.936126	2.85749	0.00427011	0.0280873	Upregulated
ENSMUSG00000115662	Gm7232	118.376	-1.35921	0.343731	-3.95429	7.67617e-05	0.00105593	Downregulated
ENSMUSG00000055639	Dach1	7.36696	2.00504	0.713251	2.81112	0.00493693	0.0314601	Upregulated
ENSMUSG00000033083	Tbc1d4	97.5258	2.23946	0.25655	8.72913	2.56628e-18	1.15032e-15	Upregulated
ENSMUSG00000098557	Kctd12	115.558	1.77072	0.312532	5.66573	1.46403e-08	7.61016e-07	Upregulated
ENSMUSG00000022122	Ednrb	190.783	-1.4111	0.383879	-3.67588	0.000237027	0.00265863	Downregulated
ENSMUSG00000022129	Dct	71.4382	3.41437	0.699946	4.87805	1.07142e-06	2.93888e-05	Upregulated
ENSMUSG00000051212	Gpr183	12.2839	1.55391	0.569215	2.72992	0.00633493	0.0382092	Upregulated
ENSMUSG00000025888	Casp1	48.7244	2.17928	0.355434	6.13132	8.71538e-10	6.56439e-08	Upregulated
ENSMUSG00000033538	Casp4	34.5301	1.6469	0.39959	4.12148	3.76439e-05	0.000584307	Upregulated
ENSMUSG00000025887	Casp12	39.3856	1.22583	0.307459	3.98697	6.69214e-05	0.000944609	Upregulated
ENSMUSG00000050578	Mmp13	8.25911	3.06018	0.739772	4.13665	3.52412e-05	0.000550266	Upregulated
ENSMUSG00000049723	Mmp12	64.8288	3.51369	0.527033	6.66693	2.61214e-11	3.01924e-09	Upregulated
ENSMUSG00000005800	Mmp8	60.6094	4.21202	1.14689	3.67258	0.000240116	0.00268259	Upregulated
ENSMUSG00000070323	Mmp27	21.0966	2.10803	0.739525	2.85052	0.00436484	0.0285823	Upregulated
ENSMUSG00000032000	Birc3	230.623	1.08113	0.25669	4.21181	2.53329e-05	0.000421328	Upregulated
ENSMUSG00000032172	Olfm2	8.099	3.05733	0.98614	3.1003	0.00193325	0.0148348	Upregulated
ENSMUSG00000004098	Col5a3	95.925	2.87422	0.453129	6.34304	2.25268e-10	2.0097e-08	Upregulated
ENSMUSG00000043895	S1pr2	95.5356	1.51862	0.228786	6.63773	3.1856e-11	3.63633e-09	Upregulated
ENSMUSG00000057191	AB124611	76.6045	1.94466	0.406316	4.78609	1.70066e-06	4.3349e-05	Upregulated
ENSMUSG00000074476	Spc24	107.495	-1.09365	0.341792	-3.19975	0.00137545	0.0113354	Downregulated
ENSMUSG00000090925	1810064F22Rik	228.361	1.86729	0.414922	4.50033	6.7847e-06	0.00013839	Upregulated
ENSMUSG00000110757	Gm18228	7.07443	2.2403	0.722908	3.09901	0.00194166	0.0148807	Upregulated
ENSMUSG00000066829	Zfp810	76.112	1.14907	0.28384	4.04829	5.1593e-05	0.000757935	Upregulated
ENSMUSG00000031963	Bmper	20.8597	1.4303	0.519485	2.7533	0.00589981	0.0362147	Upregulated
ENSMUSG00000031965	Tbx20	48.7396	1.22778	0.326201	3.76388	0.000167294	0.00199256	Upregulated
ENSMUSG00000036611	Eepd1	216.807	1.14874	0.223009	5.15109	2.58982e-07	8.84677e-06	Upregulated
ENSMUSG00000033453	Adamts15	49.9984	1.22154	0.414321	2.94828	0.00319544	0.0222953	Upregulated
ENSMUSG00000032122	Slc37a2	14.8443	2.26491	0.663441	3.41388	0.000640449	0.00607979	Upregulated
ENSMUSG00000032128	Robo3	7.29084	1.80388	0.649248	2.77841	0.0054626	0.0342409	Upregulated
ENSMUSG00000001943	Vsig2	27.8409	-1.20313	0.419001	-2.87143	0.00408616	0.0271902	Downregulated
ENSMUSG00000015656	Hspa8	12006.2	-1.07209	0.297498	-3.6037	0.000313721	0.00335738	Downregulated
ENSMUSG00000049313	Sorl1	52.4651	2.41567	0.368178	6.56115	5.33929e-11	5.80624e-09	Upregulated
ENSMUSG00000048503	Tlcd5	25.3436	1.23707	0.367104	3.36981	0.000752193	0.00691714	Upregulated
ENSMUSG00000111864	Rpl26-ps6	17.2485	-1.81282	0.647124	-2.80134	0.00508909	0.032273	Downregulated
ENSMUSG00000095385	D630033O11Rik	154.834	-1.08462	0.18359	-5.90782	3.46662e-09	2.19688e-07	Downregulated
ENSMUSG00000032013	Trim29	2.14425	4.39099	1.64563	2.66827	0.00762422	0.0441734	Upregulated
ENSMUSG00000032011	Thy1	32.6286	2.11363	0.478993	4.41265	1.02112e-05	0.000195277	Upregulated
ENSMUSG00000032010	Usp2	202.352	-2.8495	0.697507	-4.08526	4.40267e-05	0.000661589	Downregulated
ENSMUSG00000032135	Mcam	117.126	-1.02721	0.307554	-3.33994	0.000837953	0.00755638	Downregulated
ENSMUSG00000032120	C2cd2l	681.195	-1.24765	0.26186	-4.76457	1.89258e-06	4.78241e-05	Downregulated
ENSMUSG00000032114	Slc37a4	2424.37	-1.13803	0.19024	-5.98204	2.20353e-09	1.46727e-07	Downregulated
ENSMUSG00000002033	Cd3g	30.782	1.65375	0.461258	3.5853	0.000336694	0.00356459	Upregulated
ENSMUSG00000032094	Cd3d	27.2799	2.06007	0.686318	3.00162	0.00268547	0.0193771	Upregulated
ENSMUSG00000032093	Cd3e	16.4035	1.533	0.525431	2.91761	0.00352727	0.0241912	Upregulated
ENSMUSG00000032092	Mpzl2	310.689	-1.33004	0.325596	-4.08493	4.40905e-05	0.000661647	Downregulated
ENSMUSG00000048534	Jaml	22.579	1.99854	0.373737	5.34745	8.92018e-08	3.57157e-06	Upregulated
ENSMUSG00000046480	Scn4b	40.9662	-4.62894	0.68101	-6.79718	1.0669e-11	1.3808e-09	Downregulated
ENSMUSG00000032089	Il10ra	122.193	2.51831	0.334902	7.51954	5.49703e-14	1.18852e-11	Upregulated
ENSMUSG00000032028	Nxpe2	434.894	-1.21304	0.163386	-7.42438	1.13305e-13	2.33969e-11	Downregulated
ENSMUSG00000066687	Zbtb16	414.473	-2.8143	0.49459	-5.69017	1.26913e-08	6.76059e-07	Downregulated
ENSMUSG00000032064	Dixdc1	285.538	1.19893	0.270291	4.43568	9.17806e-06	0.000178681	Upregulated
ENSMUSG00000078307	AI593442	2.65671	5.99492	1.73898	3.44738	0.000566054	0.00548968	Upregulated
ENSMUSG00000032047	Acat1	7988.99	-1.23618	0.250785	-4.92923	8.25556e-07	2.36694e-05	Downregulated
ENSMUSG00000074345	Tnfaip8l3	19.6917	2.35011	0.840477	2.79616	0.00517132	0.0327481	Upregulated
ENSMUSG00000032279	Idh3a	645.358	-1.08886	0.233436	-4.66449	3.09382e-06	7.19724e-05	Downregulated
ENSMUSG00000032313	Tmem266	33.0612	-2.02949	0.498691	-4.06964	4.70849e-05	0.000698407	Downregulated
ENSMUSG00000032322	Pstpip1	36.2969	2.426	0.582424	4.16535	3.10873e-05	0.000498971	Upregulated
ENSMUSG00000032310	Cyp1a2	6563.31	-1.12133	0.193716	-5.78854	7.10018e-09	3.99043e-07	Downregulated
ENSMUSG00000032315	Cyp1a1	28.9891	-1.52275	0.455252	-3.34486	0.000823246	0.00745301	Downregulated
ENSMUSG00000038264	Sema7a	7.38206	2.66324	0.730935	3.6436	0.000268848	0.0029412	Upregulated
ENSMUSG00000032323	Cyp11a1	27.2136	3.97073	0.590403	6.72546	1.75043e-11	2.15902e-09	Upregulated
ENSMUSG00000025232	Hexa	599.448	1.2793	0.171177	7.47357	7.8046e-14	1.64865e-11	Upregulated
ENSMUSG00000032294	Pkm	437.228	1.595	0.202402	7.88036	3.26433e-15	9.08967e-13	Upregulated
ENSMUSG00000039585	Myo9a	117.788	1.22682	0.322752	3.80112	0.000144042	0.00176362	Upregulated
ENSMUSG00000111147		30.2139	1.89468	0.587084	3.22727	0.00124976	0.0104877	Upregulated
ENSMUSG00000032246	Calml4	122.438	-1.8176	0.236794	-7.67586	1.64309e-14	3.97326e-12	Downregulated
ENSMUSG00000036466	Megf11	10.3977	1.63395	0.585217	2.79204	0.00523775	0.0330899	Upregulated
ENSMUSG00000054978	Kbtbd13	5.1142	-2.28543	0.863763	-2.6459	0.00814738	0.0465586	Downregulated
ENSMUSG00000050721	Plekho2	139.946	1.68206	0.354387	4.7464	2.07064e-06	5.1286e-05	Upregulated
ENSMUSG00000036943	Rab8b	144.022	1.39043	0.237597	5.85204	4.85581e-09	2.90684e-07	Upregulated
ENSMUSG00000034910	Pygo1	34.3176	-2.21117	0.454733	-4.86257	1.15874e-06	3.14277e-05	Downregulated
ENSMUSG00000034593	Myo5a	34.7666	2.35944	0.341651	6.90599	4.98549e-12	6.88897e-10	Upregulated
ENSMUSG00000033590	Myo5c	31.9886	-3.94952	0.55823	-7.07508	1.49366e-12	2.387e-10	Downregulated
ENSMUSG00000057933	Gsta2	162.166	-1.35952	0.308395	-4.40836	1.04157e-05	0.000198362	Downregulated
ENSMUSG00000099974	Bcl2a1d	14.8496	3.0869	0.561611	5.49651	3.8739e-08	1.73645e-06	Upregulated
ENSMUSG00000102037	Bcl2a1a	9.02993	2.63623	0.732273	3.60006	0.000318141	0.00339338	Upregulated
ENSMUSG00000089929	Bcl2a1b	6.10173	3.31039	1.06288	3.11456	0.00184222	0.0143156	Upregulated
ENSMUSG00000096647		31.4634	-1.11921	0.426161	-2.62626	0.00863279	0.0486553	Downregulated
ENSMUSG00000032363	Adamts7	266.791	-1.66684	0.429362	-3.88212	0.00010355	0.00135159	Downregulated
ENSMUSG00000032369	Plscr1	288.193	1.25231	0.218015	5.74416	9.23808e-09	5.06798e-07	Upregulated
ENSMUSG00000032372	Plscr2	250.146	1.02585	0.213827	4.79757	1.60605e-06	4.1166e-05	Upregulated
ENSMUSG00000046997	Spsb4	38.0472	3.16701	0.458946	6.90063	5.17728e-12	7.10061e-10	Upregulated
ENSMUSG00000032454	Rbp2	2.89797	-4.16981	1.4135	-2.94998	0.00317794	0.0222069	Downregulated
ENSMUSG00000037784	Dzip1l	10.912	-1.60675	0.585834	-2.74267	0.00609427	0.0371231	Downregulated
ENSMUSG00000042757	Tmem108	9.14038	2.42998	0.643863	3.77406	0.000160612	0.00192798	Upregulated
ENSMUSG00000032561	Acpp	3.54267	3.78634	1.4171	2.6719	0.00754237	0.0438097	Upregulated
ENSMUSG00000091345	Col6a5	659.709	4.79872	0.385174	12.4586	1.25626e-35	4.6175e-32	Upregulated
ENSMUSG00000023277	Twf2	83.4795	1.64528	0.350242	4.69754	2.63308e-06	6.29268e-05	Upregulated
ENSMUSG00000045322	Tlr9	5.18311	4.25354	1.31253	3.24072	0.0011923	0.0101071	Upregulated
ENSMUSG00000023262	Acy1	996.628	-1.02107	0.159424	-6.40476	1.50611e-10	1.44163e-08	Downregulated
ENSMUSG00000032577	Mapkapk3	55.7732	3.13277	0.472594	6.62888	3.38248e-11	3.83724e-09	Upregulated
ENSMUSG00000032578	Cish	311.347	1.57654	0.413051	3.8168	0.000135191	0.00168261	Upregulated
ENSMUSG00000032584	Mst1r	43.5402	-1.46596	0.359306	-4.07997	4.50409e-05	0.000674073	Downregulated
ENSMUSG00000052911	Lamb2	126.756	-1.08914	0.30384	-3.5846	0.000337595	0.00357185	Downregulated
ENSMUSG00000025648	Pfkfb4	54.3364	1.40936	0.51676	2.72731	0.00638532	0.0384122	Upregulated
ENSMUSG00000025647	Shisa5	694.168	1.07187	0.339417	3.15796	0.00158878	0.0127282	Upregulated
ENSMUSG00000032491	Nradd	16.8483	1.1494	0.427021	2.69166	0.00710968	0.0418519	Upregulated
ENSMUSG00000057802	Gm10030	47.0598	-1.09065	0.258061	-4.22635	2.37512e-05	0.000399359	Downregulated
ENSMUSG00000032500	Dclk3	155.527	1.20742	0.277303	4.35415	1.33584e-05	0.000245255	Upregulated
ENSMUSG00000032436	Cmtm7	70.0662	1.991	0.397424	5.00976	5.44968e-07	1.68044e-05	Upregulated
ENSMUSG00000032446	Eomes	12.8806	3.1698	0.727047	4.35983	1.30165e-05	0.000239696	Upregulated
ENSMUSG00000032511	Scn5a	11.1035	2.81686	0.973079	2.89479	0.00379417	0.0256546	Upregulated
ENSMUSG00000111094		4.79309	5.63408	1.41062	3.99405	6.4954e-05	0.000921084	Upregulated
ENSMUSG00000032528	Vipr1	473.749	-1.42008	0.252937	-5.61435	1.97305e-08	9.63682e-07	Downregulated
ENSMUSG00000013419	Zfp651	24.5326	-1.17228	0.365312	-3.20897	0.0013321	0.0110526	Downregulated
ENSMUSG00000038233	Gask1a	145.353	3.37033	0.504298	6.68321	2.3376e-11	2.77126e-09	Upregulated
ENSMUSG00000048521	Cxcr6	22.8134	2.11171	0.588843	3.58621	0.000335522	0.00355607	Upregulated
ENSMUSG00000060509	Xcr1	16.4335	1.48912	0.459911	3.23785	0.00120436	0.0101717	Upregulated
ENSMUSG00000025804	Ccr1	46.7316	4.55842	0.633858	7.19154	6.40651e-13	1.08017e-10	Upregulated
ENSMUSG00000035448	Ccr3	103.005	1.41842	0.520312	2.72609	0.00640896	0.0384789	Upregulated
ENSMUSG00000049103	Ccr2	110.268	3.04546	0.609339	4.99797	5.79376e-07	1.76873e-05	Upregulated
ENSMUSG00000079227	Ccr5	89.271	3.58852	0.531779	6.74815	1.49745e-11	1.88495e-09	Upregulated
ENSMUSG00000058755	Osm	11.4399	3.13397	0.855739	3.6623	0.000249958	0.00277566	Upregulated
ENSMUSG00000041798	Gck	2179.73	-1.47113	0.371537	-3.95956	7.50867e-05	0.00103599	Downregulated
ENSMUSG00000057897	Camk2b	186.848	5.47197	1.36113	4.02016	5.81576e-05	0.00083829	Upregulated
ENSMUSG00000020437	Myo1g	91.6358	2.0036	0.409496	4.89286	9.93812e-07	2.76313e-05	Upregulated
ENSMUSG00000020427	Igfbp3	607.888	-1.48681	0.300583	-4.94642	7.55901e-07	2.20507e-05	Downregulated
ENSMUSG00000018654	Ikzf1	73.5464	2.35401	0.476641	4.93874	7.86273e-07	2.2792e-05	Upregulated
ENSMUSG00000020176	Grb10	387.668	-2.6058	0.242007	-10.7674	4.90431e-27	6.43796e-24	Downregulated
ENSMUSG00000020120	Plek	121.758	2.96131	0.489954	6.04405	1.50292e-09	1.03487e-07	Upregulated
ENSMUSG00000082100	Glns-ps1	64.1581	-1.49545	0.438503	-3.41035	0.000648786	0.00614925	Downregulated
ENSMUSG00000020319	Wdpcp	27.2141	1.37246	0.422811	3.24604	0.00117022	0.00995198	Upregulated
ENSMUSG00000000861	Bcl11a	5.20866	3.17222	0.885074	3.58413	0.000338201	0.00357622	Upregulated
ENSMUSG00000020303	Stc2	7.97705	3.02273	0.788147	3.83524	0.000125442	0.00157686	Upregulated
ENSMUSG00000040711	Sh3pxd2b	59.4882	1.4007	0.341929	4.09646	4.19509e-05	0.000633503	Upregulated
ENSMUSG00000002699	Lcp2	123.126	2.00408	0.380047	5.27323	1.34041e-07	5.03765e-06	Upregulated
ENSMUSG00000020143	Dock2	85.3298	1.92011	0.427652	4.4899	7.12558e-06	0.000144046	Upregulated
ENSMUSG00000020340	Cyfip2	77.3528	1.54324	0.315579	4.89019	1.00737e-06	2.79238e-05	Upregulated
ENSMUSG00000020395	Itk	21.7891	1.90876	0.603813	3.16118	0.0015713	0.0126268	Upregulated
ENSMUSG00000020399	Havcr2	12.76	2.68098	0.528026	5.07737	3.82704e-07	1.24484e-05	Upregulated
ENSMUSG00000058163	Gm5431	12.7149	1.77675	0.678415	2.61898	0.00881942	0.049476	Upregulated
ENSMUSG00000040328	Or2v1	7.11903	2.61572	0.762114	3.43219	0.00059873	0.00575494	Upregulated
ENSMUSG00000078922	Tgtp1	341.577	2.33629	0.751155	3.11026	0.00186923	0.0144582	Upregulated
ENSMUSG00000069892	9930111J21Rik2	19.0871	1.42461	0.488084	2.91879	0.00351394	0.0241327	Upregulated
ENSMUSG00000078920	Ifi47	523.247	1.89055	0.356973	5.29607	1.18324e-07	4.53032e-06	Upregulated
ENSMUSG00000040283	Btnl9	78.8776	-2.14035	0.455898	-4.6948	2.66865e-06	6.36115e-05	Downregulated
ENSMUSG00000020357	Flt4	334.332	-1.49419	0.441545	-3.384	0.000714378	0.00663408	Downregulated
ENSMUSG00000020363	Gfpt2	10.7363	1.85641	0.512229	3.62417	0.000289892	0.00312655	Upregulated
ENSMUSG00000000617	Grm6	2.60426	4.18779	1.5827	2.64598	0.00814542	0.0465586	Upregulated
ENSMUSG00000108218		140.503	-1.24893	0.314583	-3.97012	7.18376e-05	0.00100169	Downregulated
ENSMUSG00000000869	Il4	7.48178	2.04819	0.667143	3.07009	0.00213996	0.0161931	Upregulated
ENSMUSG00000018899	Irf1	717.646	1.02799	0.318121	3.23145	0.00123163	0.0103568	Upregulated
ENSMUSG00000020334	Slc22a4	35.2301	1.25088	0.404028	3.09603	0.00196129	0.0150091	Upregulated
ENSMUSG00000020388	Pdlim4	31.1171	1.817	0.516729	3.51635	0.00043753	0.00445234	Upregulated
ENSMUSG00000018339	Gpx3	103.515	1.13683	0.302345	3.76004	0.000169887	0.00201981	Upregulated
ENSMUSG00000020264	Slc36a2	3.57912	3.70114	1.18504	3.12321	0.00178887	0.0139838	Upregulated
ENSMUSG00000086962	Gm12248	47.0409	1.01073	0.331322	3.05061	0.00228379	0.0170829	Upregulated
ENSMUSG00000078853	Igtp	1275.82	1.27759	0.477516	2.67549	0.0074621	0.0434533	Upregulated
ENSMUSG00000069874	Irgm2	964.479	1.53992	0.405473	3.79784	0.000145965	0.00177652	Upregulated
ENSMUSG00000032691	Nlrp3	15.3208	1.76787	0.450872	3.92099	8.81853e-05	0.00118557	Upregulated
ENSMUSG00000010142	Tnfrsf13b	13.5466	2.68797	0.514283	5.22664	1.72618e-07	6.2944e-06	Upregulated
ENSMUSG00000010025	Aldh3a2	3233.91	-1.84541	0.320082	-5.76542	8.14554e-09	4.509e-07	Downregulated
ENSMUSG00000018507	Trpv2	43.5233	1.66844	0.310797	5.36827	7.94961e-08	3.24662e-06	Upregulated
ENSMUSG00000046417	Lrrc75a	29.9817	1.0541	0.384571	2.74097	0.00612576	0.0372409	Upregulated
ENSMUSG00000049928	Glp2r	7.22613	-3.55196	1.13578	-3.12734	0.00176398	0.0138186	Downregulated
ENSMUSG00000020902	Ntn1	196.407	-1.23571	0.269852	-4.5792	4.66766e-06	0.000102122	Downregulated
ENSMUSG00000020901	Pik3r5	48.3317	2.38217	0.419159	5.68321	1.32188e-08	6.9809e-07	Upregulated
ENSMUSG00000046207	Pik3r6	31.9273	1.11061	0.3514	3.16054	0.00157477	0.012638	Upregulated
ENSMUSG00000020893	Per1	629.198	-2.33782	0.795845	-2.93754	0.0033083	0.0229607	Downregulated
ENSMUSG00000003934	Efnb3	4.50323	-4.13336	1.31035	-3.15439	0.00160833	0.0128401	Downregulated
ENSMUSG00000018774	Cd68	185.105	2.11819	0.438121	4.8347	1.33345e-06	3.52605e-05	Upregulated
ENSMUSG00000042826	Fgf11	14.3144	1.59605	0.475078	3.35955	0.000780686	0.00713093	Upregulated
ENSMUSG00000001588	Acap1	111.77	1.19949	0.315137	3.80624	0.000141096	0.00173681	Upregulated
ENSMUSG00000018569	Cldn7	8.9314	-1.95378	0.728272	-2.68276	0.00730178	0.0426956	Downregulated
ENSMUSG00000040950	Mgl2	46.5675	2.91698	0.436525	6.68229	2.35236e-11	2.77126e-09	Upregulated
ENSMUSG00000000318	Clec10a	48.5396	3.5887	0.542513	6.61496	3.71654e-11	4.19034e-09	Upregulated
ENSMUSG00000000320	Alox12	30.463	1.90163	0.482765	3.93903	8.18117e-05	0.00111685	Upregulated
ENSMUSG00000018924	Alox15	19.5293	2.43033	0.927885	2.61921	0.00881325	0.0494716	Upregulated
ENSMUSG00000018920	Cxcl16	152.316	1.88703	0.227068	8.31042	9.53629e-17	3.43643e-14	Upregulated
ENSMUSG00000040829	Zmynd15	92.1556	1.13273	0.292743	3.86935	0.000109126	0.00140936	Upregulated
ENSMUSG00000057135	Scimp	21.7814	2.64972	0.530002	4.99946	5.74915e-07	1.75804e-05	Upregulated
ENSMUSG00000020805	Slc13a5	137.355	4.10646	1.03145	3.98126	6.85508e-05	0.000964645	Upregulated
ENSMUSG00000040483	Xaf1	149.338	1.38117	0.320728	4.30635	1.65973e-05	0.00029528	Upregulated
ENSMUSG00000040471	Ggt6	242.527	2.20479	0.493045	4.47178	7.75712e-06	0.000155634	Upregulated
ENSMUSG00000020798	Spns3	8.44922	2.27115	0.678975	3.34496	0.000822938	0.00745301	Upregulated
ENSMUSG00000020788	Atp2a3	85.1146	2.02541	0.33672	6.01512	1.79757e-09	1.21903e-07	Upregulated
ENSMUSG00000020787	P2rx1	15.9735	2.29481	0.665126	3.45018	0.00056021	0.00544197	Upregulated
ENSMUSG00000020785	Camkk1	14.0452	1.27024	0.470483	2.69986	0.00693677	0.0409916	Upregulated
ENSMUSG00000084224		52.2356	-1.06585	0.392827	-2.71329	0.00666184	0.0397358	Downregulated
ENSMUSG00000017631	Abr	121.085	1.17453	0.267796	4.38593	1.15492e-05	0.000216362	Upregulated
ENSMUSG00000020838	Slc6a4	20.6893	2.24053	0.704663	3.17958	0.0014749	0.0119725	Upregulated
ENSMUSG00000083899		71.7995	-1.05043	0.342192	-3.06971	0.00214268	0.016205	Downregulated
ENSMUSG00000069804	Gm10277	6.94271	4.54697	1.35463	3.3566	0.000789064	0.00719674	Upregulated
ENSMUSG00000050132	Sarm1	5.25546	2.37384	0.843149	2.81545	0.00487089	0.0311581	Upregulated
ENSMUSG00000078771	Evi2a	24.9987	2.45177	0.390194	6.28346	3.31129e-10	2.83688e-08	Upregulated
ENSMUSG00000109297		11.8709	2.42906	0.84156	2.88638	0.00389699	0.0262244	Upregulated
ENSMUSG00000035385	Ccl2	47.2782	2.78089	0.683096	4.07101	4.68091e-05	0.000694878	Upregulated
ENSMUSG00000035373	Ccl7	24.9939	3.64653	0.822429	4.43386	9.25626e-06	0.000179632	Upregulated
ENSMUSG00000020676	Ccl11	20.6189	5.34221	0.767418	6.96128	3.37196e-12	4.78085e-10	Upregulated
ENSMUSG00000035352	Ccl12	6.33532	4.15883	1.0021	4.1501	3.32336e-05	0.000522916	Upregulated
ENSMUSG00000009185	Ccl8	326.662	7.44163	1.52875	4.86778	1.12861e-06	3.07282e-05	Upregulated
ENSMUSG00000035208	Slfn8	29.7526	1.55656	0.53239	2.92372	0.00345873	0.0238159	Upregulated
ENSMUSG00000072620	Slfn2	135.299	2.39257	0.357599	6.69065	2.22185e-11	2.66884e-09	Upregulated
ENSMUSG00000078763	Slfn1	19.9667	3.10112	0.705255	4.39716	1.09675e-05	0.000207366	Upregulated
ENSMUSG00000000204	Slfn4	71.0255	3.50889	1.03268	3.39784	0.000679198	0.00636127	Upregulated
ENSMUSG00000087107	AI662270	43.0921	1.70698	0.462566	3.69025	0.000224036	0.00253687	Upregulated
ENSMUSG00000083161		15.9315	1.51397	0.483227	3.13303	0.00173013	0.0136289	Upregulated
ENSMUSG00000035042	Ccl5	44.0819	2.70524	0.672834	4.02066	5.80352e-05	0.000837183	Upregulated
ENSMUSG00000019122	Ccl9	1539.83	1.08808	0.256888	4.2356	2.27938e-05	0.000387158	Upregulated
ENSMUSG00000018927	Ccl6	517.08	4.06994	0.684685	5.94425	2.77722e-09	1.80352e-07	Upregulated
ENSMUSG00000000982	Ccl3	7.79429	2.90769	0.831579	3.49659	0.000471241	0.0047196	Upregulated
ENSMUSG00000018930	Ccl4	10.8461	2.01032	0.662571	3.03411	0.00241243	0.0178269	Upregulated
ENSMUSG00000069792	Wfdc17	435.42	4.10923	0.474042	8.6685	4.37869e-18	1.87143e-15	Upregulated
ENSMUSG00000051452	Gm11437	61.1714	1.55275	0.477772	3.24998	0.00115411	0.0098378	Upregulated
ENSMUSG00000018427	Ypel2	381.837	2.1507	0.343241	6.26586	3.70767e-10	3.08323e-08	Upregulated
ENSMUSG00000007646	Rad51c	34.7754	-1.09909	0.38403	-2.86198	0.00421008	0.0278594	Downregulated
ENSMUSG00000085972		107.988	-1.97129	0.302368	-6.51952	7.0531e-11	7.40697e-09	Downregulated
ENSMUSG00000084796		19.3314	1.70158	0.567479	2.9985	0.00271315	0.0195462	Upregulated
ENSMUSG00000110344	Smim36	29.3594	-1.29696	0.417191	-3.1088	0.00187851	0.0145239	Downregulated
ENSMUSG00000003949	Hlf	552.215	-1.09053	0.242441	-4.49813	6.85545e-06	0.000139678	Downregulated
ENSMUSG00000001506	Col1a1	314.085	1.65809	0.284124	5.83579	5.35371e-09	3.13345e-07	Upregulated
ENSMUSG00000038976	Ppp1r9b	166.376	1.40732	0.260536	5.40161	6.60451e-08	2.75858e-06	Upregulated
ENSMUSG00000000120	Ngfr	41.4302	-1.1546	0.311868	-3.70221	0.000213727	0.00244166	Downregulated
ENSMUSG00000038811	Gngt2	57.6873	1.44935	0.359827	4.0279	5.62772e-05	0.000816323	Upregulated
ENSMUSG00000057058	Skap1	9.98305	2.5289	0.803644	3.14679	0.00165074	0.0131047	Upregulated
ENSMUSG00000043439	Epop	42.2888	-1.55272	0.338313	-4.58961	4.44084e-06	9.76241e-05	Downregulated
ENSMUSG00000018537	Pcgf2	100.857	-1.24575	0.249928	-4.98445	6.21372e-07	1.88131e-05	Downregulated
ENSMUSG00000017417	Plxdc1	10.2005	1.68835	0.587353	2.8745	0.00404664	0.0270139	Upregulated
ENSMUSG00000017400	Stac2	5.04305	5.26686	1.38475	3.80347	0.000142681	0.00175046	Upregulated
ENSMUSG00000020883	Fbxl20	423.539	1.11099	0.307137	3.61725	0.000297748	0.00320188	Upregulated
ENSMUSG00000018168	Ikzf3	18.8519	1.51078	0.526182	2.87121	0.00408906	0.0271983	Upregulated
ENSMUSG00000035849	Krt222	7.94159	-2.85563	0.707298	-4.03737	5.40526e-05	0.000790907	Downregulated
ENSMUSG00000006777	Krt23	57.7597	-3.91428	1.07765	-3.63224	0.000280969	0.00304101	Downregulated
ENSMUSG00000006782	Cnp	340.52	1.0067	0.193656	5.19839	2.01023e-07	7.1736e-06	Upregulated
ENSMUSG00000017830	Dhx58	127.256	1.2386	0.338117	3.66321	0.000249071	0.00277001	Upregulated
ENSMUSG00000035112	Wnk4	35.185	-1.51686	0.475348	-3.19105	0.00141754	0.0115836	Downregulated
ENSMUSG00000078651	Aoc2	47.4989	-1.36535	0.321146	-4.25147	2.12368e-05	0.000365098	Downregulated
ENSMUSG00000017309	Cd300lg	156.051	-1.27096	0.43734	-2.90612	0.00365944	0.0249089	Downregulated
ENSMUSG00000034708	Grn	2727.86	1.07451	0.152879	7.0285	2.0877e-12	3.1449e-10	Upregulated
ENSMUSG00000034664	Itga2b	129.936	1.5126	0.380115	3.97933	6.91083e-05	0.000971003	Upregulated
ENSMUSG00000020926	Adam11	569.575	2.06515	0.745702	2.76941	0.00561582	0.0349862	Upregulated
ENSMUSG00000020932	Gfap	8.2363	3.40524	0.780763	4.36142	1.2922e-05	0.000238673	Upregulated
ENSMUSG00000055805	Fmnl1	72.432	2.577	0.327307	7.87333	3.4532e-15	9.47207e-13	Upregulated
ENSMUSG00000020941	Map3k14	81.0508	1.52391	0.450296	3.38424	0.000713767	0.00663176	Upregulated
ENSMUSG00000034255	Arhgap27	37.011	1.57786	0.35397	4.4576	8.28824e-06	0.000164316	Upregulated
ENSMUSG00000085887	Arhgap27os3	12.6321	1.95831	0.701768	2.79053	0.00526218	0.0332103	Upregulated
ENSMUSG00000018411	Mapt	51.9919	-1.47911	0.404182	-3.65953	0.000252682	0.00279915	Downregulated
ENSMUSG00000020689	Itgb3	168.643	1.19703	0.262171	4.56583	4.97514e-06	0.000107822	Upregulated
ENSMUSG00000020695	Mrc2	44.8614	1.9857	0.341999	5.80616	6.3923e-09	3.70592e-07	Upregulated
ENSMUSG00000019590	Cyb561	184.178	2.19765	0.483026	4.54975	5.37109e-06	0.000115315	Upregulated
ENSMUSG00000040528	Milr1	15.5622	2.42336	0.545867	4.43947	9.01792e-06	0.00017631	Upregulated
ENSMUSG00000041797	Abca9	92.9194	1.0663	0.325453	3.27634	0.0010516	0.00910912	Upregulated
ENSMUSG00000020623	Map2k6	141.279	-1.15538	0.31459	-3.67265	0.000240048	0.00268259	Downregulated
ENSMUSG00000041695	Kcnj2	15.643	1.64225	0.619367	2.6515	0.0080135	0.0460497	Upregulated
ENSMUSG00000000567	Sox9	135.577	1.7021	0.375027	4.53862	5.66233e-06	0.000120303	Upregulated
ENSMUSG00000034652	Cd300a	94.7663	1.85827	0.406822	4.56776	4.9297e-06	0.00010709	Upregulated
ENSMUSG00000063193	Cd300lb	59.3739	2.87652	0.553126	5.20049	1.98768e-07	7.10691e-06	Upregulated
ENSMUSG00000034641	Cd300ld	40.4976	1.64354	0.428174	3.83848	0.000123797	0.00155914	Upregulated
ENSMUSG00000044811	Cd300c2	87.5915	1.81904	0.401831	4.52688	5.98595e-06	0.000125153	Upregulated
ENSMUSG00000020732	Rab37	10.5168	1.4353	0.486707	2.949	0.00318803	0.0222605	Upregulated
ENSMUSG00000047798	Cd300lf	70.2936	2.84743	0.465528	6.11656	9.56174e-10	7.05725e-08	Upregulated
ENSMUSG00000020734	Grin2c	20.542	3.07524	0.670396	4.58721	4.49217e-06	9.86345e-05	Upregulated
ENSMUSG00000034427	Myo15b	60.9208	-2.0205	0.508468	-3.97371	7.07628e-05	0.000989709	Downregulated
ENSMUSG00000020766	Galk1	753.221	-1.46876	0.448568	-3.27433	0.00105914	0.00915992	Downregulated
ENSMUSG00000057948	Unc13d	42.8412	1.3338	0.505096	2.6407	0.00827361	0.0470023	Upregulated
ENSMUSG00000020810	Cygb	189.4	1.61809	0.466078	3.47171	0.000517153	0.0051138	Upregulated
ENSMUSG00000053113	Socs3	261.34	2.19097	0.400902	5.46509	4.62679e-08	2.04894e-06	Upregulated
ENSMUSG00000033909	Usp36	370.128	-1.03206	0.228252	-4.52158	6.13798e-06	0.000127606	Downregulated
ENSMUSG00000017466	Timp2	396.525	1.37478	0.196672	6.99023	2.74442e-12	4.00294e-10	Upregulated
ENSMUSG00000025582	Nptx1	61.362	-1.77872	0.43216	-4.11589	3.85695e-05	0.000594656	Downregulated
ENSMUSG00000043993		39.4506	1.34384	0.447361	3.00393	0.00266515	0.0192607	Upregulated
ENSMUSG00000042988	Notum	446.604	-1.19012	0.334047	-3.56272	0.000367038	0.00384574	Downregulated
ENSMUSG00000053613		38.7539	-1.26434	0.376718	-3.35619	0.000790251	0.00720398	Downregulated
ENSMUSG00000025150	Cbr2	14.6535	5.67398	0.909702	6.23718	4.45534e-10	3.63912e-08	Upregulated
ENSMUSG00000025161	Slc16a3	22.3135	2.03339	0.497279	4.08904	4.33161e-05	0.000653047	Upregulated
ENSMUSG00000025163	Cd7	21.7406	1.82363	0.692704	2.63263	0.00847263	0.0479231	Upregulated
ENSMUSG00000039208	Metrnl	66.1319	1.14819	0.308344	3.72372	0.000196311	0.00227334	Upregulated
ENSMUSG00000021214	Akr1c18	142.784	-2.91531	0.772533	-3.77371	0.000160838	0.00192943	Downregulated
ENSMUSG00000000078	Klf6	214.403	1.10245	0.233202	4.72746	2.27348e-06	5.52673e-05	Upregulated
ENSMUSG00000021196	Pfkp	69.4405	1.46762	0.333937	4.39488	1.10832e-05	0.00020934	Upregulated
ENSMUSG00000113543		91.1586	1.71762	0.412399	4.16495	3.11416e-05	0.000499407	Upregulated
ENSMUSG00000021306	Gpr137b	32.7504	1.27238	0.405293	3.13942	0.00169285	0.0133869	Upregulated
ENSMUSG00000053101	Gpr141	8.56287	2.6323	0.743231	3.5417	0.000397557	0.00410046	Upregulated
ENSMUSG00000021322	Aoah	21.0848	1.39757	0.504338	2.77109	0.0055869	0.0348645	Upregulated
ENSMUSG00000021338	Carmil1	106.787	2.10381	0.277698	7.5759	3.56656e-14	8.09213e-12	Upregulated
ENSMUSG00000036006	Ripor2	73.2179	2.21687	0.429503	5.16148	2.45004e-07	8.49561e-06	Upregulated
ENSMUSG00000038732	Mboat1	13.5809	1.82807	0.55983	3.2654	0.00109308	0.00940917	Upregulated
ENSMUSG00000021356	Irf4	13.9335	2.51848	0.614406	4.09906	4.1484e-05	0.000626968	Upregulated
ENSMUSG00000038415	Foxq1	156.876	1.48309	0.501392	2.95795	0.00309691	0.0217648	Upregulated
ENSMUSG00000044734	Serpinb1a	56.0066	2.73227	0.429282	6.36474	1.95617e-10	1.77972e-08	Upregulated
ENSMUSG00000042842	Serpinb6b	24.2235	1.24504	0.392474	3.17228	0.00151246	0.0122288	Upregulated
ENSMUSG00000045827	Serpinb9	131.449	1.20036	0.242166	4.95675	7.16817e-07	2.11455e-05	Upregulated
ENSMUSG00000021416	Eci3	32.7356	2.49547	0.796648	3.13247	0.00173343	0.0136433	Upregulated
ENSMUSG00000021417	Eci2	1877.34	-1.17821	0.336601	-3.50033	0.00046468	0.00466769	Downregulated
ENSMUSG00000039109	F13a1	40.629	4.13575	0.722033	5.72792	1.01668e-08	5.51164e-07	Upregulated
ENSMUSG00000021423	Ly86	132.173	2.67705	0.417965	6.40496	1.50405e-10	1.44163e-08	Upregulated
ENSMUSG00000114800		4.36294	-3.51801	1.20758	-2.91328	0.0035765	0.0244618	Downregulated
ENSMUSG00000021365	Nedd9	114.955	1.64311	0.300852	5.46152	4.72085e-08	2.06571e-06	Upregulated
ENSMUSG00000054728	Phactr1	19.3332	1.48988	0.355568	4.19013	2.78789e-05	0.000455834	Upregulated
ENSMUSG00000015396	Cd83	30.9026	2.20864	0.472455	4.67482	2.94206e-06	6.89658e-05	Upregulated
ENSMUSG00000113010	Gm34084	2.63064	4.2752	1.52371	2.80578	0.00501952	0.0318979	Upregulated
ENSMUSG00000000253	Gmpr	20.4884	1.40291	0.436148	3.2166	0.0012972	0.0108069	Upregulated
ENSMUSG00000021379	Id4	29.4186	2.62375	0.657967	3.98765	6.67296e-05	0.000942626	Upregulated
ENSMUSG00000021384	Susd3	5.50106	4.63428	1.17864	3.9319	8.42781e-05	0.00114392	Upregulated
ENSMUSG00000037946	Fgd3	38.4645	1.77955	0.379646	4.6874	2.76703e-06	6.54471e-05	Upregulated
ENSMUSG00000067586	S1pr3	44.1005	-1.14188	0.393761	-2.89992	0.00373261	0.0253222	Downregulated
ENSMUSG00000021451	Sema4d	54.6517	1.13915	0.362806	3.13982	0.00169052	0.01338	Upregulated
ENSMUSG00000021457	Syk	186.439	2.0331	0.3171	6.41156	1.44042e-10	1.40809e-08	Upregulated
ENSMUSG00000034987	Hrh2	7.96169	3.54205	0.862571	4.10639	4.01895e-05	0.000610921	Upregulated
ENSMUSG00000025875	Tspan17	66.3953	1.55947	0.244554	6.37679	1.80838e-10	1.68702e-08	Upregulated
ENSMUSG00000025877	Hk3	113.194	2.05339	0.393544	5.21769	1.81168e-07	6.55416e-06	Upregulated
ENSMUSG00000052087	Rgs14	19.9117	2.17788	0.4804	4.53347	5.80216e-06	0.000122285	Upregulated
ENSMUSG00000035711	Dok3	55.0648	1.07432	0.308124	3.48665	0.000489104	0.0048746	Upregulated
ENSMUSG00000049625	Tifab	80.2726	2.20243	0.484696	4.54394	5.52111e-06	0.000117711	Upregulated
ENSMUSG00000055254	Ntrk2	291.967	1.87517	0.494808	3.7897	0.00015083	0.00182605	Upregulated
ENSMUSG00000021556	Golm1	67.6458	1.02559	0.338546	3.02939	0.00245044	0.0180281	Upregulated
ENSMUSG00000044258	Ctla2a	32.1679	1.53662	0.403026	3.81271	0.00013745	0.0017022	Upregulated
ENSMUSG00000021456	Fbp2	3.05041	-3.02641	1.13368	-2.66955	0.00759525	0.0440375	Downregulated
ENSMUSG00000021608	Lpcat1	64.5599	1.16278	0.293801	3.95772	7.56672e-05	0.00104322	Upregulated
ENSMUSG00000021575	Ahrr	3.93857	3.13205	1.16522	2.68795	0.00718921	0.0422119	Upregulated
ENSMUSG00000021596	Mctp1	19.4128	2.70037	0.461267	5.85425	4.79171e-09	2.87785e-07	Upregulated
ENSMUSG00000069170	Adgrv1	47.7481	-1.17986	0.398785	-2.95865	0.00308991	0.0217239	Downregulated
ENSMUSG00000096449	LOC118568041	138.108	-1.40454	0.390711	-3.59483	0.0003246	0.00345982	Downregulated
ENSMUSG00000021613	Hapln1	39.9722	-3.96394	1.27756	-3.10275	0.00191733	0.014742	Downregulated
ENSMUSG00000021614	Vcan	20.2969	2.26483	0.501767	4.51372	6.36997e-06	0.000131684	Upregulated
ENSMUSG00000021702	Thbs4	10.0954	6.50304	1.31741	4.93623	7.96464e-07	2.29427e-05	Upregulated
ENSMUSG00000021675	F2rl2	14.1378	2.54141	0.720233	3.5286	0.000417765	0.00427964	Upregulated
ENSMUSG00000091387	Gcnt4	53.6687	-1.09893	0.351508	-3.12632	0.00177008	0.0138485	Downregulated
ENSMUSG00000078945	Naip2	89.8699	1.62978	0.374943	4.34676	1.38166e-05	0.000251775	Upregulated
ENSMUSG00000071203	Naip5	47.9895	1.73705	0.366662	4.73749	2.16385e-06	5.3023e-05	Upregulated
ENSMUSG00000078942	Naip6	18.5815	1.75476	0.461616	3.80135	0.000143909	0.00176317	Upregulated
ENSMUSG00000021640	Naip1	5.07457	3.02685	1.09639	2.76073	0.00576717	0.0356328	Upregulated
ENSMUSG00000021624	Cd180	14.0465	2.62538	0.674375	3.89306	9.89872e-05	0.00130501	Upregulated
ENSMUSG00000046006	Gapt	11.1523	3.32862	0.803335	4.1435	3.42038e-05	0.00053681	Upregulated
ENSMUSG00000081277		35.1837	-1.26931	0.420424	-3.01911	0.00253516	0.0185327	Downregulated
ENSMUSG00000021754	Map3k1	254.726	1.1519	0.256221	4.49575	6.93237e-06	0.000140933	Upregulated
ENSMUSG00000049985	Ankrd55	174.039	1.96359	0.359519	5.46173	4.71528e-08	2.06571e-06	Upregulated
ENSMUSG00000114536		31.0043	2.47368	0.729709	3.38995	0.000699046	0.00651804	Upregulated
ENSMUSG00000021759	Plpp1	132.426	-1.88579	0.299081	-6.30529	2.8765e-10	2.51735e-08	Downregulated
ENSMUSG00000023132	Gzma	103.987	3.7066	0.618767	5.99031	2.09447e-09	1.39972e-07	Upregulated
ENSMUSG00000021765	Fst	116.404	1.7389	0.473169	3.67502	0.000237834	0.00266033	Upregulated
ENSMUSG00000015533	Itga2	8.59636	1.88368	0.646937	2.91168	0.00359487	0.02456	Upregulated
ENSMUSG00000021725	Parp8	31.3	1.69486	0.301655	5.61853	1.9259e-08	9.48478e-07	Upregulated
ENSMUSG00000021728	Emb	59.9238	2.78716	0.425653	6.54795	5.83307e-11	6.26902e-09	Upregulated
ENSMUSG00000114608	Gm36161	9.03963	3.71	0.976618	3.79883	0.000145381	0.00177243	Upregulated
ENSMUSG00000095609	Gm21188	11.9268	3.61651	0.983147	3.67851	0.000234601	0.00263539	Upregulated
ENSMUSG00000020654	Adcy3	28.4472	1.86768	0.428157	4.36214	1.28799e-05	0.000238375	Upregulated
ENSMUSG00000050545	Fam228b	20.0639	1.61538	0.473143	3.41415	0.000639825	0.00607979	Upregulated
ENSMUSG00000020589	Cyria	66.3184	1.66919	0.332143	5.02554	5.02026e-07	1.57713e-05	Upregulated
ENSMUSG00000036523	Greb1	2.30414	-4.59395	1.60559	-2.86122	0.00422018	0.0278602	Downregulated
ENSMUSG00000020644	Id2	2122.88	1.23076	0.192763	6.38482	1.71595e-10	1.62555e-08	Upregulated
ENSMUSG00000112937		14.0242	2.29293	0.830129	2.76214	0.00574241	0.0355668	Upregulated
ENSMUSG00000020638	Cmpk2	70.1854	1.50362	0.31786	4.73043	2.24041e-06	5.45355e-05	Upregulated
ENSMUSG00000063632	Sox11	2.24596	-3.89592	1.47407	-2.64297	0.00821813	0.0467884	Downregulated
ENSMUSG00000113616		14.2702	2.94544	0.716034	4.11355	3.89623e-05	0.000598703	Upregulated
ENSMUSG00000020674	Pxdn	212.555	-1.1383	0.355599	-3.20107	0.00136917	0.0112938	Downregulated
ENSMUSG00000020673	Tpo	21.0566	2.73135	0.578795	4.71903	2.36973e-06	5.72284e-05	Upregulated
ENSMUSG00000036136	Fam110c	25.724	-1.17126	0.429638	-2.72614	0.00640795	0.0384789	Downregulated
ENSMUSG00000002997	Prkar2b	27.1401	2.22059	0.503595	4.40948	1.03619e-05	0.000197589	Upregulated
ENSMUSG00000020573	Pik3cg	29.4465	2.6729	0.455759	5.86473	4.49864e-09	2.71961e-07	Upregulated
ENSMUSG00000020577	Tspan13	30.46	1.22688	0.336315	3.64799	0.000264295	0.00289983	Upregulated
ENSMUSG00000001627	Ifrd1	400.023	-1.25645	0.281429	-4.46452	8.02489e-06	0.000159785	Downregulated
ENSMUSG00000020598	Nrcam	5.99972	6.04278	1.33165	4.53782	5.68378e-06	0.00012062	Upregulated
ENSMUSG00000049751	Rpl36al	17.3544	-1.16634	0.438075	-2.66242	0.00775812	0.0448925	Downregulated
ENSMUSG00000021068	Nin	78.2941	1.33839	0.239792	5.58148	2.38482e-08	1.14434e-06	Upregulated
ENSMUSG00000109482		575.153	8.98632	0.867387	10.3602	3.76091e-25	3.63779e-22	Upregulated
ENSMUSG00000113800	2210039B01Rik	80.9821	1.32101	0.394264	3.35056	0.000806486	0.00733128	Upregulated
ENSMUSG00000021061	Sptb	91.3115	-1.3512	0.366751	-3.68426	0.000229369	0.00258293	Downregulated
ENSMUSG00000042808	Gpx2	11.2104	6.29141	1.24671	5.04641	4.50187e-07	1.43389e-05	Upregulated
ENSMUSG00000046157	Tmem229b	51.4333	1.41625	0.325516	4.35077	1.35659e-05	0.000248568	Upregulated
ENSMUSG00000112545		37.7832	1.11866	0.356445	3.13837	0.00169889	0.0134232	Upregulated
ENSMUSG00000021135	Slc10a1	7025.86	-1.18517	0.145356	-8.15352	3.53488e-16	1.16007e-13	Downregulated
ENSMUSG00000021223	Papln	15.1838	-1.68934	0.639607	-2.64122	0.00826088	0.0469736	Downregulated
ENSMUSG00000021226	Acot2	65.6207	-1.48965	0.407971	-3.65135	0.000260862	0.0028759	Downregulated
ENSMUSG00000072949	Acot1	139.657	-1.48692	0.542638	-2.74017	0.00614067	0.0372945	Downregulated
ENSMUSG00000042962	Gm5436	35.5693	-1.10831	0.417631	-2.6538	0.00795902	0.0458156	Downregulated
ENSMUSG00000034266	Batf	16.4062	2.09307	0.607566	3.445	0.000571057	0.00552363	Upregulated
ENSMUSG00000021256	Vash1	14.871	-1.10624	0.419853	-2.63483	0.00841797	0.0476897	Downregulated
ENSMUSG00000066392	Nrxn3	3.56889	-5.95263	1.42389	-4.18053	2.90832e-05	0.000471748	Downregulated
ENSMUSG00000021886	Gpr65	20.5893	2.4641	0.522604	4.71505	2.41654e-06	5.82823e-05	Upregulated
ENSMUSG00000045404	Kcnk13	10.7369	1.87316	0.58922	3.17905	0.0014776	0.0119891	Upregulated
ENSMUSG00000047415	Gpr68	9.83487	1.87958	0.582753	3.22534	0.00125822	0.0105539	Upregulated
ENSMUSG00000021182	Ccdc88c	54.6204	1.09924	0.226947	4.84361	1.27502e-06	3.40092e-05	Upregulated
ENSMUSG00000021190	Lgmn	1149.91	1.60215	0.222245	7.20892	5.63974e-13	9.77803e-11	Upregulated
ENSMUSG00000064215	Ifi27	964.459	1.03464	0.278012	3.72158	0.000197984	0.00228335	Upregulated
ENSMUSG00000079017	Ifi27l2a	134.377	1.31732	0.347109	3.79513	0.000147568	0.00179331	Upregulated
ENSMUSG00000061947	Serpina10	4965.95	1.38551	0.183431	7.55332	4.24298e-14	9.28304e-12	Upregulated
ENSMUSG00000090555	Gm8893	9664.03	1.08887	0.240483	4.52784	5.95906e-06	0.000124733	Upregulated
ENSMUSG00000079015	Serpina1c	12412.5	1.08182	0.280774	3.853	0.000116679	0.00149016	Upregulated
ENSMUSG00000086432		120.325	1.11844	0.338245	3.3066	0.00094437	0.00832404	Upregulated
ENSMUSG00000041567	Serpina12	37.5556	1.37868	0.428699	3.21596	0.00130007	0.0108161	Upregulated
ENSMUSG00000092075		2604.61	4.27189	1.16714	3.66013	0.000252083	0.0027942	Upregulated
ENSMUSG00000066363	Serpina3f	56.8018	1.92462	0.356829	5.39369	6.90271e-08	2.85716e-06	Upregulated
ENSMUSG00000041481	Serpina3g	505.254	2.62869	0.459562	5.71999	1.06532e-08	5.7415e-07	Upregulated
ENSMUSG00000041449	Serpina3h	175.818	1.75879	0.220656	7.97075	1.57714e-15	4.67495e-13	Upregulated
ENSMUSG00000079014	Serpina3i	37.1119	1.79714	0.341548	5.26174	1.42699e-07	5.34119e-06	Upregulated
ENSMUSG00000048251	Bcl11b	5.06365	3.39528	1.0622	3.19646	0.00139127	0.0114095	Upregulated
ENSMUSG00000021259	Cyp46a1	1033.04	3.14398	0.383842	8.19082	2.59463e-16	8.66982e-14	Upregulated
ENSMUSG00000058070	Eml1	20.5114	-1.16622	0.436727	-2.67036	0.00757705	0.0439833	Downregulated
ENSMUSG00000021262	Evl	80.947	1.46138	0.364529	4.00896	6.09863e-05	0.000872223	Upregulated
ENSMUSG00000113581	Dio3os	118.6	-2.52821	0.650901	-3.88417	0.000102681	0.00134407	Downregulated
ENSMUSG00000075707	Dio3	10.1923	-3.85822	1.34125	-2.87658	0.00402009	0.026905	Downregulated
ENSMUSG00000001270	Ckb	70.6245	1.04819	0.347314	3.01799	0.00254455	0.018584	Upregulated
ENSMUSG00000037638	Zbtb42	74.6493	1.46791	0.259223	5.66273	1.4898e-08	7.71256e-07	Upregulated
ENSMUSG00000021298	Gpr132	16.0027	2.00362	0.477603	4.19516	2.72674e-05	0.000447829	Upregulated
ENSMUSG00000006360	Crip1	141.399	1.50139	0.338786	4.43168	9.35021e-06	0.000181264	Upregulated
ENSMUSG00000114999		21.3311	-2.06913	0.498446	-4.15116	3.3079e-05	0.000521826	Downregulated
ENSMUSG00000022186	Oxct1	124.531	1.40353	0.32784	4.28116	1.8592e-05	0.000326877	Upregulated
ENSMUSG00000022181	C6	508.226	3.71762	0.409843	9.07085	1.18091e-19	5.8656e-17	Upregulated
ENSMUSG00000079105	C7	73.9976	6.00853	0.738111	8.14042	3.93922e-16	1.24819e-13	Upregulated
ENSMUSG00000039942	Ptger4	20.2936	2.00168	0.426569	4.69252	2.69857e-06	6.42413e-05	Upregulated
ENSMUSG00000022149	C9	5669.32	2.87619	0.362955	7.92436	2.29325e-15	6.58522e-13	Upregulated
ENSMUSG00000022148	Fyb	69.4787	1.49342	0.46135	3.23708	0.00120761	0.0101899	Upregulated
ENSMUSG00000022146	Osmr	106.973	1.65211	0.236544	6.98436	2.86162e-12	4.14102e-10	Upregulated
ENSMUSG00000005360	Slc1a3	4.75179	2.54167	0.833625	3.04893	0.00229655	0.0171569	Upregulated
ENSMUSG00000003882	Il7r	12.7378	2.07934	0.641392	3.24191	0.00118732	0.0100695	Upregulated
ENSMUSG00000056069	Otulinl	74.2139	2.2688	0.386121	5.87588	4.20602e-09	2.56805e-07	Upregulated
ENSMUSG00000022324	Matn2	49.701	-1.55929	0.307985	-5.06287	4.12995e-07	1.33158e-05	Downregulated
ENSMUSG00000037386	Rims2	5.73681	-3.15957	0.90165	-3.50421	0.000457967	0.00462192	Downregulated
ENSMUSG00000060530	2310069G16Rik	14.6635	-2.15925	0.6702	-3.2218	0.00127389	0.0106562	Downregulated
ENSMUSG00000038679	Trps1	16.6558	2.18475	0.451628	4.8375	1.31481e-06	3.48681e-05	Upregulated
ENSMUSG00000068522	Aard	20.8367	-1.36731	0.464678	-2.94249	0.00325583	0.0226479	Downregulated
ENSMUSG00000051225	Fam83a	10.4981	2.71763	0.715182	3.79991	0.000144747	0.00176873	Upregulated
ENSMUSG00000022358	Fbxo32	36.9397	1.67955	0.443379	3.78806	0.000151829	0.00183574	Upregulated
ENSMUSG00000032501	Trib1	415.248	-1.13402	0.337187	-3.36317	0.000770519	0.00704858	Downregulated
ENSMUSG00000022346	Myc	80.9788	1.52244	0.416999	3.65095	0.000261275	0.00287687	Upregulated
ENSMUSG00000097039	Pvt1	13.017	1.74721	0.506857	3.44715	0.00056654	0.00549149	Upregulated
ENSMUSG00000022378	Cyrib	203.683	1.03542	0.208132	4.97485	6.52973e-07	1.95445e-05	Upregulated
ENSMUSG00000036944	Tmem71	23.5618	2.18214	0.380258	5.73858	9.54744e-09	5.20661e-07	Upregulated
ENSMUSG00000022372	Sla	92.4538	2.26802	0.407468	5.56613	2.60461e-08	1.2337e-06	Upregulated
ENSMUSG00000005125	Ndrg1	192.422	1.56307	0.232952	6.70983	1.94853e-11	2.37153e-09	Upregulated
ENSMUSG00000034634	Ly6d	198.539	4.46079	1.00322	4.44649	8.72857e-06	0.000171382	Upregulated
ENSMUSG00000022587	Ly6e	6560.1	1.77527	0.291514	6.08981	1.13043e-09	8.21151e-08	Upregulated
ENSMUSG00000075602	Ly6a	578.106	4.54058	0.62775	7.23311	4.72067e-13	8.42295e-11	Upregulated
ENSMUSG00000100287		23.6889	1.9555	0.587368	3.32927	0.000870748	0.00780996	Upregulated
ENSMUSG00000079018	Ly6c1	35.7467	1.91886	0.403676	4.75348	1.99947e-06	4.98593e-05	Upregulated
ENSMUSG00000099775	Gm5960	3.41867	5.11375	1.47839	3.459	0.000542187	0.0053143	Upregulated
ENSMUSG00000022584	Ly6c2	21.6649	1.84333	0.575569	3.20261	0.00136187	0.0112454	Upregulated
ENSMUSG00000102051	Ly6a2	7.91976	2.27129	0.702883	3.23139	0.00123191	0.0103568	Upregulated
ENSMUSG00000022582	Ly6g	31.9387	2.88848	0.775369	3.72529	0.000195087	0.0022606	Upregulated
ENSMUSG00000022583	Ly6f	8.36161	2.81372	0.794234	3.54268	0.000396085	0.00409406	Upregulated
ENSMUSG00000022579	Gpihbp1	275.771	-1.68725	0.424255	-3.97698	6.97953e-05	0.000978412	Downregulated
ENSMUSG00000098678	Mroh6	28.7885	-1.37976	0.456376	-3.0233	0.00250035	0.0183366	Downregulated
ENSMUSG00000103906	Tigd5	33.4991	-1.10749	0.398998	-2.77567	0.0055088	0.0344161	Downregulated
ENSMUSG00000063704	Mapk15	121.239	2.978	0.339787	8.76431	1.87924e-18	8.85556e-16	Upregulated
ENSMUSG00000115946		4.03962	2.7524	1.01545	2.71054	0.00671741	0.0399006	Upregulated
ENSMUSG00000116238		9.54454	2.43343	0.807691	3.01283	0.00258828	0.0188311	Upregulated
ENSMUSG00000068252	Apol7b	4.3989	3.06419	1.07517	2.84995	0.00437263	0.0286081	Upregulated
ENSMUSG00000050982	Apol10a	18.6851	2.56655	0.539606	4.75634	1.9713e-06	4.92907e-05	Upregulated
ENSMUSG00000050014	Apol10b	9.45623	3.0569	1.15125	2.65529	0.00792412	0.0456662	Upregulated
ENSMUSG00000095704		6.41086	2.97713	0.861146	3.45717	0.000545877	0.00533624	Upregulated
ENSMUSG00000071715	Ncf4	106.62	2.98956	0.468513	6.38095	1.75998e-10	1.65871e-08	Upregulated
ENSMUSG00000071714	Csf2rb2	228.29	3.23501	0.443413	7.2957	2.97102e-13	5.57158e-11	Upregulated
ENSMUSG00000071713	Csf2rb	334.631	2.88597	0.361672	7.97951	1.46914e-15	4.49997e-13	Upregulated
ENSMUSG00000068227	Il2rb	86.6965	2.00375	0.504975	3.96801	7.24741e-05	0.00100811	Upregulated
ENSMUSG00000033220	Rac2	255.081	2.12622	0.371836	5.71816	1.07685e-08	5.78665e-07	Upregulated
ENSMUSG00000018008	Cyth4	223.41	2.40343	0.377348	6.36928	1.89922e-10	1.74519e-08	Upregulated
ENSMUSG00000068220	Lgals1	195.644	1.62704	0.291885	5.57423	2.4863e-08	1.18376e-06	Upregulated
ENSMUSG00000089715	Cbx6	166.448	-1.11435	0.173164	-6.43522	1.23298e-10	1.25192e-08	Downregulated
ENSMUSG00000009585	Apobec3	66.4389	1.39114	0.300755	4.62549	3.73718e-06	8.45837e-05	Upregulated
ENSMUSG00000000489	Pdgfb	25.8191	2.29618	0.495878	4.63054	3.64719e-06	8.27969e-05	Upregulated
ENSMUSG00000022415	Syngr1	32.9829	-1.67841	0.440552	-3.80979	0.000139085	0.00171665	Downregulated
ENSMUSG00000042351	Grap2	18.8652	1.54506	0.470895	3.28111	0.001034	0.00898905	Upregulated
ENSMUSG00000022389	Tef	1313.3	-1.73678	0.364155	-4.76933	1.84837e-06	4.67897e-05	Downregulated
ENSMUSG00000068114	Ccdc134	167.467	-1.43102	0.381738	-3.74868	0.000177766	0.00209422	Downregulated
ENSMUSG00000022456	Septin3	15.0278	2.96609	0.635497	4.66735	3.05108e-06	7.13394e-05	Upregulated
ENSMUSG00000068085	Cyp2d11	13.6185	-1.64501	0.474458	-3.46713	0.000526047	0.00518357	Downregulated
ENSMUSG00000068083	Cyp2d40	655.114	1.11151	0.253371	4.38689	1.14983e-05	0.000215628	Upregulated
ENSMUSG00000058099	Nfam1	125.003	2.42221	0.450351	5.37851	7.51066e-08	3.08105e-06	Upregulated
ENSMUSG00000047878	A4galt	16.4198	3.69517	0.580501	6.36549	1.94673e-10	1.77972e-08	Upregulated
ENSMUSG00000075511		134.33	-1.03217	0.274512	-3.76	0.000169911	0.00201981	Downregulated
ENSMUSG00000022438	Parvb	85.7708	1.12893	0.274625	4.11079	3.94305e-05	0.000604382	Upregulated
ENSMUSG00000022439	Parvg	49.2657	1.81857	0.425869	4.27025	1.95251e-05	0.000339161	Upregulated
ENSMUSG00000035828	Pim3	661.933	-1.41889	0.509885	-2.78276	0.00538988	0.0339114	Downregulated
ENSMUSG00000058441	Panx2	9.69667	-1.85597	0.701907	-2.64418	0.0081889	0.0467088	Downregulated
ENSMUSG00000022610	Mapk12	81.4315	-1.14862	0.271333	-4.23324	2.30344e-05	0.000388729	Downregulated
ENSMUSG00000022613	Miox	17.5293	-1.81411	0.641928	-2.82604	0.00471275	0.0303472	Downregulated
ENSMUSG00000052560	Cpne8	94.0644	1.8348	0.392444	4.67531	2.93509e-06	6.89658e-05	Upregulated
ENSMUSG00000055782	Abcd2	954.245	-1.23586	0.256059	-4.82645	1.38988e-06	3.64382e-05	Downregulated
ENSMUSG00000115049		65.8415	1.21253	0.29194	4.15335	3.27636e-05	0.000517294	Upregulated
ENSMUSG00000023169	Slc38a1	49.2221	1.87574	0.294497	6.36931	1.89877e-10	1.74519e-08	Upregulated
ENSMUSG00000022466	Rpap3	214.007	1.10457	0.185571	5.95231	2.6439e-09	1.72917e-07	Upregulated
ENSMUSG00000022469	Rapgef3	62.335	-1.05277	0.369612	-2.84832	0.00439513	0.0287144	Downregulated
ENSMUSG00000022479	Vdr	11.1232	2.77907	0.675499	4.11411	3.88679e-05	0.000597753	Upregulated
[truncated: 303 more rows]

## Sheet: Table S2b
Table S2b: DEGs between NIF mice week 6 vs. week 18 after filtering for adjusted p-value < 0.05 and log2 fold change > 1.
[truncated: 1,249 more rows]

[truncated: 10 more sheets: Table S2c, Table S3a, Table S3b, Table S3c, Table S4a, Table S4b, Table S4c, Table S5a, Table S5b, Table S5]
